# Supplementary material for: ﻿Thyridium revised: Synonymisation of Phialemoniopsis under Thyridium and establishment of a new order, Thyridiales
Source: MycoKeys. 2022 Feb 1;86:147–76. doi: 10.3897/mycokeys.86.78989 (PMC8825628; doi:10.3897/mycokeys.86.78989)
Supplement: XML Treatment for Thyridiales [file mycokeys.86.78989-treatment1.xml]

<!DOCTYPE tp:taxon-treatment
  PUBLIC "-//TaxonX//DTD Taxonomic Treatment Publishing DTD v0 20100105//EN" "tax-treatment-NSO.dtd">
<tp:taxon-treatment xmlns:tp="http://www.plazi.org/taxpub"><tp:treatment-meta><kwd-group><label>Taxon classification</label><kwd>
                <named-content content-type="kingdom">Fungi</named-content>
              </kwd><kwd>
                <named-content content-type="order">Thyridiales</named-content>
              </kwd><kwd>
                <named-content content-type="family">Thyridiaceae</named-content>
              </kwd></kwd-group><mixed-citation publication-type="journal"><person-group><name><surname>Sugita</surname><given-names>Ryosuke</given-names></name><name><surname>Tanaka</surname><given-names>Kazuaki</given-names></name></person-group><article-title>﻿<italic><tp:taxon-name><tp:taxon-name-part taxon-name-part-type="genus" reg="Thyridium">Thyridium</tp:taxon-name-part></tp:taxon-name></italic> revised: Synonymisation of <italic><tp:taxon-name><tp:taxon-name-part taxon-name-part-type="genus" reg="Phialemoniopsis">Phialemoniopsis</tp:taxon-name-part></tp:taxon-name></italic> under <italic><tp:taxon-name><tp:taxon-name-part taxon-name-part-type="genus" reg="Thyridium">Thyridium</tp:taxon-name-part></tp:taxon-name></italic> and establishment of a new order, <tp:taxon-name><tp:taxon-name-part taxon-name-part-type="order">Thyridiales</tp:taxon-name-part></tp:taxon-name></article-title><source>MycoKeys</source><day>01</day><month>02</month><year>2022</year><volume>86</volume><fpage>147</fpage><lpage>176</lpage><pub-id pub-id-type="doi">10.3897/mycokeys.86.78989</pub-id></mixed-citation></tp:treatment-meta><tp:nomenclature><label>﻿</label><tp:taxon-name><object-id xmlns:xlink="http://www.w3.org/1999/xlink" content-type="arpha" xlink:type="simple">0B63AD08-AECC-5B79-B91B-F3E274CC1C22</object-id>Thyridiales<object-id xmlns:xlink="http://www.w3.org/1999/xlink" content-type="mycobank" xlink:type="simple">841916</object-id></tp:taxon-name><tp:taxon-authority>R. Sugita &amp; Kaz. Tanaka</tp:taxon-authority><tp:taxon-status xmlns:xlink="http://www.w3.org/1999/xlink" xlink:type="simple">ord. nov.</tp:taxon-status></tp:nomenclature><tp:treatment-sec sec-type="Type family" id="SECID0E5PDI"><title>Type family.</title><p><tp:taxon-name><tp:taxon-name-part taxon-name-part-type="family">Thyridiaceae</tp:taxon-name-part></tp:taxon-name> J.Z. Yue &amp; O.E. Erikss., Syst. Ascom. 6(2): 233 (1987).</p></tp:treatment-sec><tp:treatment-sec sec-type="Sexual morph" id="SECID0EJQDI"><title>Sexual morph.</title><p>Stromata scattered to grouped. Ascomata perithecial, subglobose to ampulliform. Ostiolar neck cylindrical, periphysate. Paraphyses numerous, unbranched, cylindrical, hyaline. Asci unitunicate, cylindrical, with an apical annulus, pedicellate. Ascospores obovoid to ellipsoid, muriform, hyaline to brown.</p></tp:treatment-sec><tp:treatment-sec sec-type="Asexual morph" id="SECID0EOQDI"><title>Asexual morph.</title><p>Coelomycetous asexual morph: Conidiomata pycnidial, globose to subglobose. Conidiogenous cells phialidic. Conidia ellipsoidal to obovoid, aseptate, hyaline. Hyphomycetous synasexual morph: Colonies effuse or sporodochial. Conidiophores micronematous, mononematous, simple or branched, hyaline, thin-walled. Conidiogenous cells phialidic. Conidia ellipsoidal to allantoid, aseptate, hyaline.</p></tp:treatment-sec><tp:treatment-sec sec-type="notes" id="SECID0ETQDI"><title>Notes.</title><p><tp:taxon-name><tp:taxon-name-part taxon-name-part-type="family">Thyridiaceae</tp:taxon-name-part></tp:taxon-name> has been treated as <italic>incertae sedis</italic> in <tp:taxon-name><tp:taxon-name-part taxon-name-part-type="class">Sordariomycetes</tp:taxon-name-part></tp:taxon-name> (<xref ref-type="bibr" rid="B94">Yue and Eriksson 1987</xref>). Members of <tp:taxon-name><tp:taxon-name-part taxon-name-part-type="family">Thyridiaceae</tp:taxon-name-part></tp:taxon-name> differ from <tp:taxon-name><tp:taxon-name-part taxon-name-part-type="order">Myrmecridiales</tp:taxon-name-part></tp:taxon-name> by having pycnidial conidiomata, becoming cup-shaped in the coelomycetous state and micronematous conidiophores with monophialidic conidiogenous cells in the hyphomycetous state. <tp:taxon-name><tp:taxon-name-part taxon-name-part-type="order">Myrmecridiales</tp:taxon-name-part></tp:taxon-name> have brown thick-walled conidiophores with polyblastic conidiogenous cells (<xref ref-type="bibr" rid="B12">Crous et al. 2015a</xref>). <tp:taxon-name><tp:taxon-name-part taxon-name-part-type="order">Annulatascales</tp:taxon-name-part></tp:taxon-name> have relatively massive refractive, well-developed, conspicuous apical annulus in asci (<xref ref-type="bibr" rid="B90">Wong et al. 1999</xref>; <xref ref-type="bibr" rid="B4">Campbell and Shearer 2004</xref>; <xref ref-type="bibr" rid="B16">Dong et al. 2021</xref>). In contrast, those of members of <tp:taxon-name><tp:taxon-name-part taxon-name-part-type="family">Thyridiaceae</tp:taxon-name-part></tp:taxon-name> are compact and inconspicuous. Therefore, a new order, <tp:taxon-name><tp:taxon-name-part taxon-name-part-type="order">Thyridiales</tp:taxon-name-part></tp:taxon-name>, is introduced for this lineage.</p></tp:treatment-sec><ref-list><ref id="B94"><mixed-citation xmlns:xlink="http://www.w3.org/1999/xlink" xlink:type="simple"><person-group><name name-style="western"><surname>Yue</surname><given-names>J-Z</given-names></name><name name-style="western"><surname>Eriksson</surname><given-names>OE</given-names></name></person-group> (<year>1987</year>) <article-title><italic><tp:taxon-name><tp:taxon-name-part taxon-name-part-type="genus">Sinosphaeria</tp:taxon-name-part><tp:taxon-name-part taxon-name-part-type="species">bambusicola</tp:taxon-name-part></tp:taxon-name></italic> gen. et sp. nov., (<tp:taxon-name><tp:taxon-name-part taxon-name-part-type="family">Thyridiaceae</tp:taxon-name-part></tp:taxon-name> fam. nov.).</article-title><source>Systema Ascomycetum</source><volume>6</volume>: <fpage>229</fpage>–<lpage>236</lpage>.</mixed-citation></ref><ref id="B12"><mixed-citation xmlns:xlink="http://www.w3.org/1999/xlink" xlink:type="simple"><person-group><name name-style="western"><surname>Crous</surname><given-names>PW</given-names></name><name name-style="western"><surname>Wingfield</surname><given-names>MJ</given-names></name><name name-style="western"><surname>Guarro</surname><given-names>J</given-names></name><name name-style="western"><surname>Hernández-Restrepo</surname><given-names>M</given-names></name><name name-style="western"><surname>Sutton</surname><given-names>DA</given-names></name><name name-style="western"><surname>Acharya</surname><given-names>K</given-names></name><name name-style="western"><surname>Barber</surname><given-names>PA</given-names></name><name name-style="western"><surname>Boekhout</surname><given-names>T</given-names></name><name name-style="western"><surname>Dimitrov</surname><given-names>RA</given-names></name><name name-style="western"><surname>Dueñas</surname><given-names>M</given-names></name><name name-style="western"><surname>Dutta</surname><given-names>AK</given-names></name><name name-style="western"><surname>Gené</surname><given-names>J</given-names></name><name name-style="western"><surname>Gouliamova</surname><given-names>DE</given-names></name><name name-style="western"><surname>Groenewald</surname><given-names>M</given-names></name><name name-style="western"><surname>Lombard</surname><given-names>L</given-names></name><name name-style="western"><surname>Morozova</surname><given-names>OV</given-names></name><name name-style="western"><surname>Sarkar</surname><given-names>J</given-names></name><name name-style="western"><surname>Smith</surname><given-names>MT</given-names></name><name name-style="western"><surname>Stchigel</surname><given-names>AM</given-names></name><name name-style="western"><surname>Wiederhold</surname><given-names>NP</given-names></name><name name-style="western"><surname>Alexandrova</surname><given-names>AV</given-names></name><name name-style="western"><surname>Antelmi</surname><given-names>I</given-names></name><name name-style="western"><surname>Armengol</surname><given-names>J</given-names></name><name name-style="western"><surname>Barnes</surname><given-names>I</given-names></name><name name-style="western"><surname>Cano-Lira</surname><given-names>JF</given-names></name><name name-style="western"><surname>Castañeda Ruiz</surname><given-names>RF</given-names></name><name name-style="western"><surname>Contu</surname><given-names>M</given-names></name><name name-style="western"><surname>Courtecuisse</surname><given-names>PR</given-names></name><name name-style="western"><surname>da Silveira</surname><given-names>AL</given-names></name><name name-style="western"><surname>Decock</surname><given-names>CA</given-names></name><name name-style="western"><surname>de Goes</surname><given-names>A</given-names></name><name name-style="western"><surname>Edathodu</surname><given-names>J</given-names></name><name name-style="western"><surname>Ercole</surname><given-names>E</given-names></name><name name-style="western"><surname>Firmino</surname><given-names>AC</given-names></name><name name-style="western"><surname>Fourie</surname><given-names>A</given-names></name><name name-style="western"><surname>Fournier</surname><given-names>J</given-names></name><name name-style="western"><surname>Furtado</surname><given-names>EL</given-names></name><name name-style="western"><surname>Geering</surname><given-names>ADW</given-names></name><name name-style="western"><surname>Gershenzon</surname><given-names>J</given-names></name><name name-style="western"><surname>Giraldo</surname><given-names>A</given-names></name><name name-style="western"><surname>Gramaje</surname><given-names>D</given-names></name><name name-style="western"><surname>Hammerbacher</surname><given-names>A</given-names></name><name name-style="western"><surname>He</surname><given-names>X-L</given-names></name><name name-style="western"><surname>Haryadi</surname><given-names>D</given-names></name><name name-style="western"><surname>Khemmuk</surname><given-names>W</given-names></name><name name-style="western"><surname>Kovalenko</surname><given-names>AE</given-names></name><name name-style="western"><surname>Krawczynski</surname><given-names>R</given-names></name><name name-style="western"><surname>Laich</surname><given-names>F</given-names></name><name name-style="western"><surname>Lechat</surname><given-names>C</given-names></name><name name-style="western"><surname>Lopes</surname><given-names>UP</given-names></name><name name-style="western"><surname>Madrid</surname><given-names>H</given-names></name><name name-style="western"><surname>Malysheva</surname><given-names>EF</given-names></name><name name-style="western"><surname>Marín-Felix</surname><given-names>Y</given-names></name><name name-style="western"><surname>Martín</surname><given-names>MP</given-names></name><name name-style="western"><surname>Mostert</surname><given-names>L</given-names></name><name name-style="western"><surname>Nigro</surname><given-names>F</given-names></name><name name-style="western"><surname>Pereira</surname><given-names>OL</given-names></name><name name-style="western"><surname>Picillo</surname><given-names>B</given-names></name><name name-style="western"><surname>Pinho</surname><given-names>DB</given-names></name><name name-style="western"><surname>Popov</surname><given-names>ES</given-names></name><name name-style="western"><surname>Rodas Peláez</surname><given-names>CA</given-names></name><name name-style="western"><surname>Rooney-Latham</surname><given-names>S</given-names></name><name name-style="western"><surname>Sandoval-Denis</surname><given-names>M</given-names></name><name name-style="western"><surname>Shivas</surname><given-names>RG</given-names></name><name name-style="western"><surname>Silva</surname><given-names>V</given-names></name><name name-style="western"><surname>Stoilova-Disheva</surname><given-names>MM</given-names></name><name name-style="western"><surname>Telleria</surname><given-names>MT</given-names></name><name name-style="western"><surname>Ullah</surname><given-names>C</given-names></name><name name-style="western"><surname>Unsicker</surname><given-names>SB</given-names></name><name name-style="western"><surname>van der Merwe</surname><given-names>NA</given-names></name><name name-style="western"><surname>Vizzini</surname><given-names>A</given-names></name><name name-style="western"><surname>Wagner</surname><given-names>H-G</given-names></name><name name-style="western"><surname>Wong</surname><given-names>PTW</given-names></name><name name-style="western"><surname>Wood</surname><given-names>AR</given-names></name><name name-style="western"><surname>Groenewald</surname><given-names>JZ</given-names></name></person-group> (<year>2015a</year>) <article-title>Fungal Planet description sheets: 320–370.</article-title><source>Persoonia</source><volume>34</volume>: <fpage>167</fpage>–<lpage>266</lpage>. <ext-link xlink:href="10.3767/003158515X688433" ext-link-type="doi" xlink:type="simple">http://dx.doi.org/10.3767/003158515X688433</ext-link></mixed-citation></ref><ref id="B90"><mixed-citation xmlns:xlink="http://www.w3.org/1999/xlink" xlink:type="simple"><person-group><name name-style="western"><surname>Wong</surname><given-names>S-W</given-names></name><name name-style="western"><surname>Hyde</surname><given-names>KD</given-names></name><name name-style="western"><surname>Jones</surname><given-names>EBG</given-names></name><name name-style="western"><surname>Moss</surname><given-names>ST</given-names></name></person-group> (<year>1999</year>) <article-title>Ultrastructural studies on the aquatic ascomycetes <italic><tp:taxon-name><tp:taxon-name-part taxon-name-part-type="genus">Annulatascus</tp:taxon-name-part><tp:taxon-name-part taxon-name-part-type="species">velatisporus</tp:taxon-name-part></tp:taxon-name></italic> and <italic><tp:taxon-name><tp:taxon-name-part taxon-name-part-type="genus">A.</tp:taxon-name-part><tp:taxon-name-part taxon-name-part-type="species">triseptatus</tp:taxon-name-part></tp:taxon-name></italic> sp. nov.</article-title><source>Mycological Research</source><volume>103</volume>: <fpage>561</fpage>–<lpage>571</lpage>. <ext-link xlink:href="10.1017/S0953756298007473" ext-link-type="doi" xlink:type="simple">https://doi.org/10.1017/S0953756298007473</ext-link></mixed-citation></ref><ref id="B4"><mixed-citation xmlns:xlink="http://www.w3.org/1999/xlink" xlink:type="simple"><person-group><name name-style="western"><surname>Campbell</surname><given-names>J</given-names></name><name name-style="western"><surname>Shearer</surname><given-names>CA</given-names></name></person-group> (<year>2004</year>) <article-title><italic><tp:taxon-name><tp:taxon-name-part taxon-name-part-type="genus">Annulusmagnus</tp:taxon-name-part></tp:taxon-name></italic> and <italic><tp:taxon-name><tp:taxon-name-part taxon-name-part-type="genus">Ascitendus</tp:taxon-name-part></tp:taxon-name></italic>, two new genera in the <tp:taxon-name><tp:taxon-name-part taxon-name-part-type="family">Annulatascaceae</tp:taxon-name-part></tp:taxon-name>.</article-title><source>Mycologia</source><volume>96</volume>: <fpage>822</fpage>–<lpage>833</lpage>. <ext-link xlink:href="10.1080/15572536.2005.11832929" ext-link-type="doi" xlink:type="simple">https://doi.org/10.1080/15572536.2005.11832929</ext-link></mixed-citation></ref><ref id="B16"><mixed-citation xmlns:xlink="http://www.w3.org/1999/xlink" xlink:type="simple"><person-group><name name-style="western"><surname>Dong</surname><given-names>W</given-names></name><name name-style="western"><surname>Hyde</surname><given-names>KD</given-names></name><name name-style="western"><surname>Jeewon</surname><given-names>R</given-names></name><name name-style="western"><surname>Doilom</surname><given-names>M</given-names></name><name name-style="western"><surname>Yu</surname><given-names>XD</given-names></name><name name-style="western"><surname>Wang</surname><given-names>GN</given-names></name><name name-style="western"><surname>Liu</surname><given-names>NG</given-names></name><name name-style="western"><surname>Hu</surname><given-names>DM</given-names></name><name name-style="western"><surname>Nalumpang</surname><given-names>S</given-names></name><name name-style="western"><surname>Zhang</surname><given-names>H</given-names></name></person-group> (<year>2021</year>) <article-title>Towards a natural classification of annulatascaceae-like taxa II: introducing five new genera and eighteen new species from freshwater.</article-title><source>Mycosphere</source><volume>12</volume>: <fpage>1</fpage>–<lpage>88</lpage>. <ext-link xlink:href="10.5943/mycosphere/12/1/1" ext-link-type="doi" xlink:type="simple">https://doi.org/10.5943/mycosphere/12/1/1</ext-link></mixed-citation></ref></ref-list></tp:taxon-treatment>
