# Supplementary material for: ﻿Thyridium revised: Synonymisation of Phialemoniopsis under Thyridium and establishment of a new order, Thyridiales
Source: MycoKeys. 2022 Feb 1;86:147–76. doi: 10.3897/mycokeys.86.78989 (PMC8825628; doi:10.3897/mycokeys.86.78989)
Supplement: XML Treatment for Thyridiaceae [file mycokeys.86.78989-treatment2.xml]

<!DOCTYPE tp:taxon-treatment
  PUBLIC "-//TaxonX//DTD Taxonomic Treatment Publishing DTD v0 20100105//EN" "tax-treatment-NSO.dtd">
<tp:taxon-treatment xmlns:tp="http://www.plazi.org/taxpub"><tp:treatment-meta><kwd-group><label>Taxon classification</label><kwd>
                <named-content content-type="kingdom">Fungi</named-content>
              </kwd><kwd>
                <named-content content-type="order">Thyridiales</named-content>
              </kwd><kwd>
                <named-content content-type="family">Thyridiaceae</named-content>
              </kwd></kwd-group><mixed-citation publication-type="journal"><person-group><name><surname>Sugita</surname><given-names>Ryosuke</given-names></name><name><surname>Tanaka</surname><given-names>Kazuaki</given-names></name></person-group><article-title>﻿<italic><tp:taxon-name><tp:taxon-name-part taxon-name-part-type="genus" reg="Thyridium">Thyridium</tp:taxon-name-part></tp:taxon-name></italic> revised: Synonymisation of <italic><tp:taxon-name><tp:taxon-name-part taxon-name-part-type="genus" reg="Phialemoniopsis">Phialemoniopsis</tp:taxon-name-part></tp:taxon-name></italic> under <italic><tp:taxon-name><tp:taxon-name-part taxon-name-part-type="genus" reg="Thyridium">Thyridium</tp:taxon-name-part></tp:taxon-name></italic> and establishment of a new order, <tp:taxon-name><tp:taxon-name-part taxon-name-part-type="order">Thyridiales</tp:taxon-name-part></tp:taxon-name></article-title><source>MycoKeys</source><day>01</day><month>02</month><year>2022</year><volume>86</volume><fpage>147</fpage><lpage>176</lpage><pub-id pub-id-type="doi">10.3897/mycokeys.86.78989</pub-id></mixed-citation></tp:treatment-meta><tp:nomenclature><label>﻿</label><tp:taxon-name>
              <object-id xmlns:xlink="http://www.w3.org/1999/xlink" content-type="arpha" xlink:type="simple">E3210D80-91C5-5456-9636-F9F6B82A3631</object-id>
              <tp:taxon-name-part taxon-name-part-type="family">Thyridiaceae</tp:taxon-name-part>
            </tp:taxon-name><tp:taxon-authority>J.Z. Yue &amp; O.E. Erikss., Syst. Ascom. 6(2): 233 (1987).</tp:taxon-authority><tp:nomenclature-citation-list><tp:nomenclature-citation><tp:taxon-name>
                  <tp:taxon-name-part taxon-name-part-type="family">Phialemoniopsidaceae</tp:taxon-name-part>
                </tp:taxon-name><comment>K.D. Hyde &amp; Hongsanan, [as <tp:taxon-name><tp:taxon-name-part taxon-name-part-type="family">Phialemoniopsaceae</tp:taxon-name-part></tp:taxon-name>] Fungal Divers. 107: 95 (2021).</comment></tp:nomenclature-citation></tp:nomenclature-citation-list></tp:nomenclature><tp:treatment-sec sec-type="type genus" id="SECID0EFUDI"><title>Type genus.</title><p><italic><tp:taxon-name><tp:taxon-name-part taxon-name-part-type="genus" reg="Thyridium">Thyridium</tp:taxon-name-part></tp:taxon-name></italic> Nitschke, Pyrenomyc. Germ. 1: 110 (1867).</p></tp:treatment-sec><tp:treatment-sec sec-type="notes" id="SECID0ESUDI"><title>Notes.</title><p><tp:taxon-name><tp:taxon-name-part taxon-name-part-type="family">Phialemoniopsidaceae</tp:taxon-name-part></tp:taxon-name> is considered a synonym of <tp:taxon-name><tp:taxon-name-part taxon-name-part-type="family">Thyridiaceae</tp:taxon-name-part></tp:taxon-name> because <italic><tp:taxon-name><tp:taxon-name-part taxon-name-part-type="genus" reg="Phialemoniopsis">Phialemoniopsis</tp:taxon-name-part></tp:taxon-name></italic>, the type genus of <tp:taxon-name><tp:taxon-name-part taxon-name-part-type="family">Phialemoniopsidaceae</tp:taxon-name-part></tp:taxon-name>, was revealed congeneric with <italic><tp:taxon-name><tp:taxon-name-part taxon-name-part-type="genus" reg="Thyridium">Thyridium</tp:taxon-name-part></tp:taxon-name></italic> and is placed in the synonymy of the latter genus in this study. The type genera of both families, that is, <italic><tp:taxon-name><tp:taxon-name-part taxon-name-part-type="genus" reg="Thyridium">Thyridium</tp:taxon-name-part></tp:taxon-name></italic> and <italic><tp:taxon-name><tp:taxon-name-part taxon-name-part-type="genus" reg="Phialemoniopsis">Phialemoniopsis</tp:taxon-name-part></tp:taxon-name></italic>, share many morphological features in their asexual states, as noted below.</p></tp:treatment-sec></tp:taxon-treatment>
