# Supplementary material for: ﻿Thyridium revised: Synonymisation of Phialemoniopsis under Thyridium and establishment of a new order, Thyridiales
Source: MycoKeys. 2022 Feb 1;86:147–76. doi: 10.3897/mycokeys.86.78989 (PMC8825628; doi:10.3897/mycokeys.86.78989)
Supplement: XML Treatment for Thyridium [file mycokeys.86.78989-treatment3.xml]

<!DOCTYPE tp:taxon-treatment
  PUBLIC "-//TaxonX//DTD Taxonomic Treatment Publishing DTD v0 20100105//EN" "tax-treatment-NSO.dtd">
<tp:taxon-treatment xmlns:tp="http://www.plazi.org/taxpub"><tp:treatment-meta><kwd-group><label>Taxon classification</label><kwd>
                <named-content content-type="kingdom">Fungi</named-content>
              </kwd><kwd>
                <named-content content-type="order">Thyridiales</named-content>
              </kwd><kwd>
                <named-content content-type="family">Thyridiaceae</named-content>
              </kwd></kwd-group><mixed-citation publication-type="journal"><person-group><name><surname>Sugita</surname><given-names>Ryosuke</given-names></name><name><surname>Tanaka</surname><given-names>Kazuaki</given-names></name></person-group><article-title>﻿<italic><tp:taxon-name><tp:taxon-name-part taxon-name-part-type="genus" reg="Thyridium">Thyridium</tp:taxon-name-part></tp:taxon-name></italic> revised: Synonymisation of <italic><tp:taxon-name><tp:taxon-name-part taxon-name-part-type="genus" reg="Phialemoniopsis">Phialemoniopsis</tp:taxon-name-part></tp:taxon-name></italic> under <italic><tp:taxon-name><tp:taxon-name-part taxon-name-part-type="genus" reg="Thyridium">Thyridium</tp:taxon-name-part></tp:taxon-name></italic> and establishment of a new order, <tp:taxon-name><tp:taxon-name-part taxon-name-part-type="order">Thyridiales</tp:taxon-name-part></tp:taxon-name></article-title><source>MycoKeys</source><day>01</day><month>02</month><year>2022</year><volume>86</volume><fpage>147</fpage><lpage>176</lpage><pub-id pub-id-type="doi">10.3897/mycokeys.86.78989</pub-id></mixed-citation></tp:treatment-meta><tp:nomenclature><label>﻿</label><tp:taxon-name>
              <object-id xmlns:xlink="http://www.w3.org/1999/xlink" content-type="arpha" xlink:type="simple">EAA62308-9273-51E9-B4F6-0223F0BBF041</object-id>
              <tp:taxon-name-part taxon-name-part-type="genus" reg="Thyridium">Thyridium</tp:taxon-name-part>
            </tp:taxon-name><tp:taxon-authority>Nitschke, Pyrenomyc. Germ. 1: 110 (1867).</tp:taxon-authority><tp:nomenclature-citation-list><tp:nomenclature-citation><tp:taxon-name>
                  <tp:taxon-name-part taxon-name-part-type="genus" reg="Melanospora">Melanospora</tp:taxon-name-part>
                  <tp:taxon-name-part taxon-name-part-type="infraspecific-rank">subgen.</tp:taxon-name-part>
                  <tp:taxon-name-part taxon-name-part-type="subgenus" reg="Bivonella">Bivonella</tp:taxon-name-part>
                </tp:taxon-name><comment>Sacc., Syll. fung. (Abellini) 2: 464 (1883).</comment></tp:nomenclature-citation><tp:nomenclature-citation><tp:taxon-name>
                  <tp:taxon-name-part taxon-name-part-type="genus" reg="Bivonella">Bivonella</tp:taxon-name-part>
                </tp:taxon-name><comment>(Sacc.) Sacc., Syll. fung. (Abellini) 9: 989 (1891).</comment></tp:nomenclature-citation><tp:nomenclature-citation><tp:taxon-name>
                  <tp:taxon-name-part taxon-name-part-type="genus" reg="Pleurocytospora">Pleurocytospora</tp:taxon-name-part>
                </tp:taxon-name><comment>Petr., Annls mycol. 21: 256 (1923).</comment></tp:nomenclature-citation><tp:nomenclature-citation><tp:taxon-name>
                  <tp:taxon-name-part taxon-name-part-type="genus" reg="Sinosphaeria">Sinosphaeria</tp:taxon-name-part>
                </tp:taxon-name><comment>J.Z. Yue &amp; O.E. Erikss., Syst. Ascom. 6: 231 (1987).</comment></tp:nomenclature-citation><tp:nomenclature-citation><tp:taxon-name>
                  <tp:taxon-name-part taxon-name-part-type="genus" reg="Phialemoniopsis">Phialemoniopsis</tp:taxon-name-part>
                </tp:taxon-name><comment>Perdomo, Dania García, Gené, Cano &amp; Guarro, Mycologia 105: 408 (2013).</comment></tp:nomenclature-citation></tp:nomenclature-citation-list></tp:nomenclature><tp:treatment-sec sec-type="type species" id="SECID0EXYDI"><title>Type species.</title><p><italic><tp:taxon-name><tp:taxon-name-part taxon-name-part-type="genus" reg="Thyridium">Thyridium</tp:taxon-name-part><tp:taxon-name-part taxon-name-part-type="species" reg="vestitum">vestitum</tp:taxon-name-part></tp:taxon-name></italic> (Fr.) Fuckel, Jb. nassau.Ver. Naturk. 23–24: 195 (1870) [1869–70].</p></tp:treatment-sec><tp:treatment-sec sec-type="Sexual morph" id="SECID0EIZDI"><title>Sexual morph.</title><p>Stromata scattered to grouped, subepidermal to erumpent, yellowish to dark brown, red in KOH or not changing. Ascomata perithecial, subglobose to ampulliform, single to grouped, immersed in stromata to erumpent through host surface. Ascomatal wall composed of several layers of polygonal, dark brown cells. Ostiolar neck cylindrical, short or long, separated or convergent in upper stromata, periphysate. Paraphyses numerous, septate, unbranched, cylindrical, hyaline. Asci unitunicate, cylindrical, broadly rounded at the apex, with a pronounced non-amyloid apical annulus, pedicellate. Ascospores obovoid or ellipsoid, smooth, pale brown to brown, with several transverse and 0–3 longitudinal or oblique septa.</p></tp:treatment-sec><tp:treatment-sec sec-type="Asexual morph" id="SECID0ENZDI"><title>Asexual morph.</title><p>Coelomycetous and/or hyphomycetous morphs formed. Coelomycetous asexual morph: Conidiomata pycnidial, single to grouped, superficial or immersed in stromata, globose to subglobose, composed of polygonal to prismatic cells, often becoming cup-shaped when mature, surrounded by setose hyphae. Conidiomatal wall composed of several layers of polygonal, dark brown cells. Ostiolar neck cylindrical, central, periphysate. Setose hyphae erect, usually unbranched, septate, cylindrical, with slightly pointed or blunt tips, hyaline to pale brown, smooth-walled. Conidiophores hyaline, thin-walled, simple or irregularly branched, with branches bearing a small group of phialides terminally. Phialides swollen at the base, tapering at the tip, hyaline. Conidia obovoid to oblong, with a slightly apiculate base, hyaline, smooth-walled, in slimy masses. Hyphomycetous synasexual morph: Colonies effuse or sporodochial. Conidiophores micronematous, mononematous, hyaline, thin-walled, simple or irregularly branched, with branches bearing a small group of phialides terminally. Phialides swollen at the base, tapering at the tip, hyaline. Adelophialides absent or rarely present. Conidia ellipsoidal to allantoid, with a slightly apiculate base, hyaline, smooth-walled, in slimy head. Chlamydospores absent or rarely present, hyaline to pale brown, thick- and rough-walled.</p></tp:treatment-sec><tp:treatment-sec sec-type="notes" id="SECID0ESZDI"><title>Notes.</title><p>The newly obtained <italic><tp:taxon-name><tp:taxon-name-part taxon-name-part-type="genus" reg="Thyridium">Thyridium</tp:taxon-name-part></tp:taxon-name></italic> collections formed synasexual morphs, coelomycetous and hyphomycetous, in culture that were similar to those of <italic><tp:taxon-name><tp:taxon-name-part taxon-name-part-type="genus" reg="Phialemoniopsis">Phialemoniopsis</tp:taxon-name-part></tp:taxon-name></italic>, having coelomycetous and/or hyphomycetous conidial states in culture (<xref ref-type="bibr" rid="B44">Perdomo et al. 2013</xref>). In this study, <italic><tp:taxon-name><tp:taxon-name-part taxon-name-part-type="genus" reg="Phialemoniopsis">Phialemoniopsis</tp:taxon-name-part></tp:taxon-name></italic> is treated as a synonym of <italic><tp:taxon-name><tp:taxon-name-part taxon-name-part-type="genus" reg="Thyridium">Thyridium</tp:taxon-name-part></tp:taxon-name></italic> because of their morphological similarities in asexual morphs and phylogenetic relatedness. The genus <italic><tp:taxon-name><tp:taxon-name-part taxon-name-part-type="genus" reg="Pleurocytospora">Pleurocytospora</tp:taxon-name-part></tp:taxon-name></italic> has been proposed as a synonym of <italic><tp:taxon-name><tp:taxon-name-part taxon-name-part-type="genus" reg="Thyridium">Thyridium</tp:taxon-name-part></tp:taxon-name></italic> by culture studies (<xref ref-type="bibr" rid="B32">Leuchtmann and Müller 1986</xref>). We agree that the morphological features of <italic><tp:taxon-name><tp:taxon-name-part taxon-name-part-type="genus" reg="Pleurocytospora">Pleurocytospora</tp:taxon-name-part></tp:taxon-name></italic>, such as phialidic conidiogenous cells and hyaline, ellipsoidal conidia formed from both coelomycetous and hyphomycetous states (<xref ref-type="bibr" rid="B32">Leuchtmann and Müller 1986</xref>), are almost identical to those of the generic concept of <italic><tp:taxon-name><tp:taxon-name-part taxon-name-part-type="genus" reg="Thyridium">Thyridium</tp:taxon-name-part></tp:taxon-name></italic> emended here.</p><p>We accept both <italic><tp:taxon-name><tp:taxon-name-part taxon-name-part-type="genus" reg="Bivonella">Bivonella</tp:taxon-name-part></tp:taxon-name></italic> and <italic><tp:taxon-name><tp:taxon-name-part taxon-name-part-type="genus" reg="Sinosphaeria">Sinosphaeria</tp:taxon-name-part></tp:taxon-name></italic> as synonyms of <italic><tp:taxon-name><tp:taxon-name-part taxon-name-part-type="genus" reg="Thyridium">Thyridium</tp:taxon-name-part></tp:taxon-name></italic>, as proposed in previous studies (<xref ref-type="bibr" rid="B17">Eriksson and Yue 1989</xref>; <xref ref-type="bibr" rid="B6">Checa et al. 2013</xref>). <italic><tp:taxon-name><tp:taxon-name-part taxon-name-part-type="genus" reg="Sinosphaeria">Sinosphaeria</tp:taxon-name-part></tp:taxon-name></italic> (typified by <italic><tp:taxon-name><tp:taxon-name-part taxon-name-part-type="genus" reg="Sinosphaeria">S.</tp:taxon-name-part><tp:taxon-name-part taxon-name-part-type="species" reg="bambusicola">bambusicola</tp:taxon-name-part></tp:taxon-name></italic> = <italic><tp:taxon-name><tp:taxon-name-part taxon-name-part-type="genus" reg="Thyridium">Thyridium</tp:taxon-name-part><tp:taxon-name-part taxon-name-part-type="species" reg="chrysomallum">chrysomallum</tp:taxon-name-part></tp:taxon-name></italic>; <xref ref-type="bibr" rid="B94">Yue and Eriksson 1987</xref>) was established as a new genus without knowing the existence of <italic><tp:taxon-name><tp:taxon-name-part taxon-name-part-type="genus" reg="Bivonella">Bivonella</tp:taxon-name-part></tp:taxon-name></italic> (typified by <italic><tp:taxon-name><tp:taxon-name-part taxon-name-part-type="genus" reg="Bivonella">B.</tp:taxon-name-part><tp:taxon-name-part taxon-name-part-type="species" reg="lycopersici">lycopersici</tp:taxon-name-part></tp:taxon-name></italic>; <xref ref-type="bibr" rid="B68">Saccardo 1891</xref>). Both genera are characterised by yellowish stromata. The validity of these genera being synonymised under <italic><tp:taxon-name><tp:taxon-name-part taxon-name-part-type="genus" reg="Thyridium">Thyridium</tp:taxon-name-part></tp:taxon-name></italic> is confirmed by the presence of <italic><tp:taxon-name><tp:taxon-name-part taxon-name-part-type="genus" reg="Thyridium">T.</tp:taxon-name-part><tp:taxon-name-part taxon-name-part-type="species" reg="flavostromatum">flavostromatum</tp:taxon-name-part></tp:taxon-name></italic>, which has yellowish stromata, in the strongly supported <italic><tp:taxon-name><tp:taxon-name-part taxon-name-part-type="genus" reg="Thyridium">Thyridium</tp:taxon-name-part></tp:taxon-name></italic> clade (Fig. <xref ref-type="fig" rid="F1">1</xref>).</p><fig id="F3" position="float" orientation="portrait"><object-id xmlns:xlink="http://www.w3.org/1999/xlink" content-type="doi" xlink:type="simple">10.3897/mycokeys.86.78989.figure3</object-id><object-id xmlns:xlink="http://www.w3.org/1999/xlink" content-type="arpha" xlink:type="simple">9F2084FE-5B44-501F-B22F-70D6A2147E8D</object-id><label>Figure 3.</label><caption><p><italic><tp:taxon-name><tp:taxon-name-part taxon-name-part-type="genus" reg="Thyridium">Thyridium</tp:taxon-name-part><tp:taxon-name-part taxon-name-part-type="species" reg="flavostromatum">flavostromatum</tp:taxon-name-part></tp:taxon-name></italic> (<bold>A–S</bold> KT 3891 = <named-content xmlns:xlink="http://www.w3.org/1999/xlink" content-type="dwc:institutional_code" xlink:type="simple">HHUF</named-content> 30647 <bold>T–AC</bold> culture KT 3891 = MAFF 247509) <bold>A–S</bold> sexual morph <bold>A–C</bold> appearance of stromata on substrate <bold>D, E</bold> ascomata in longitudinal section (<bold>D</bold> in 2% KOH) <bold>F</bold> ostiolar neck of ascoma <bold>G</bold> paraphyses <bold>H</bold> ascomatal wall <bold>I–K</bold> asci <bold>L</bold> apex of the ascus <bold>M</bold> stipe of the ascus <bold>N–R</bold> ascospores <bold>S</bold> germinating ascospore <bold>T–AC</bold> hyphomycetous asexual morph <bold>T</bold> sporulation in culture <bold>U</bold> phialides <bold>V</bold> slimy conidial heads <bold>W</bold> conidiophores <bold>X</bold> phialide <bold>Y</bold> adelophialide <bold>Z–AB</bold> conidia <bold>AC</bold> chlamydospores and conidia. Scale bars: 1 mm (<bold>A</bold>); 500 µm (<bold>B, C</bold>); 100 µm (<bold>D, E</bold>); 50 µm (<bold>F</bold>); 10 µm (<bold>G–K, M, S, U, V</bold>); 5 µm (<bold>L, N–R, W–AC</bold>); 250 µm (<bold>T</bold>).</p></caption><graphic xmlns:xlink="http://www.w3.org/1999/xlink" xlink:href="mycokeys-86-147-g003.jpg" position="float" orientation="portrait" xlink:type="simple" id="oo_640745.jpg"><uri content-type="original_file" xlink:type="simple">https://binary.pensoft.net/fig/640745</uri></graphic></fig></tp:treatment-sec><tp:treatment-sec><!--Section generated to contain objects referenced in tp:taxon-treatment.--><fig id="F1" position="float" orientation="portrait"><object-id xmlns:xlink="http://www.w3.org/1999/xlink" content-type="doi" xlink:type="simple">10.3897/mycokeys.86.78989.figure1</object-id><object-id xmlns:xlink="http://www.w3.org/1999/xlink" content-type="arpha" xlink:type="simple">73B5F289-703B-5BA5-B955-B6638AC41DCC</object-id><label>Figure 1.</label><caption><p>Maximum-likelihood tree of <tp:taxon-name><tp:taxon-name-part taxon-name-part-type="class">Sordariomycetes</tp:taxon-name-part></tp:taxon-name> based on combined <abbrev xmlns:xlink="http://www.w3.org/1999/xlink" xlink:title="large subunit nuclear ribosomal DNA" id="ABBRID0EZCDI" xlink:type="simple">LSU</abbrev>, <italic><abbrev xmlns:xlink="http://www.w3.org/1999/xlink" xlink:title="RNA polymerase II subunit" id="ABBRID0E5CDI" xlink:type="simple">rpb2</abbrev></italic> and <italic><abbrev xmlns:xlink="http://www.w3.org/1999/xlink" xlink:title="translation elongation factor 1-alpha" id="ABBRID0EDDDI" xlink:type="simple">tef1</abbrev></italic> sequence. <abbrev xmlns:xlink="http://www.w3.org/1999/xlink" xlink:title="maximum-likelihood" id="ABBRID0EHDDI" xlink:type="simple">ML</abbrev> bootstrap proportion (<abbrev xmlns:xlink="http://www.w3.org/1999/xlink" xlink:title="bootstrap proportion" id="ABBRID0ELDDI" xlink:type="simple">BP</abbrev>) greater than 70% and Bayesian posterior probabilities (<abbrev xmlns:xlink="http://www.w3.org/1999/xlink" xlink:title="posterior probabilities" id="ABBRID0EPDDI" xlink:type="simple">PP</abbrev>) above 0.95 are presented at the nodes as <abbrev xmlns:xlink="http://www.w3.org/1999/xlink" xlink:title="maximum-likelihood" id="ABBRID0ETDDI" xlink:type="simple">ML</abbrev><abbrev xmlns:xlink="http://www.w3.org/1999/xlink" xlink:title="bootstrap proportion" id="ABBRID0EXDDI" xlink:type="simple">BP</abbrev>/Bayesian <abbrev xmlns:xlink="http://www.w3.org/1999/xlink" xlink:title="posterior probabilities" id="ABBRID0E2DDI" xlink:type="simple">PP</abbrev> and a node not present in the Bayesian analysis is shown with ‘x’. A hyphen (‘-’) indicates values lower than 70% <abbrev xmlns:xlink="http://www.w3.org/1999/xlink" xlink:title="bootstrap proportion" id="ABBRID0E6DDI" xlink:type="simple">BP</abbrev> or 0.95 <abbrev xmlns:xlink="http://www.w3.org/1999/xlink" xlink:title="posterior probabilities" id="ABBRID0EDEDI" xlink:type="simple">PP</abbrev>. Ex-holotype, isotype, paratype and epitype strains are shown in bold and the newly obtained sequences are shown in red. Strains previously described as <italic><tp:taxon-name><tp:taxon-name-part taxon-name-part-type="genus" reg="Phialemoniopsis">Phialemoniopsis</tp:taxon-name-part></tp:taxon-name></italic> species are marked with a blue circle. The scale bar represents nucleotide substitutions per site.</p></caption><graphic xmlns:xlink="http://www.w3.org/1999/xlink" xlink:href="mycokeys-86-147-g001.jpg" position="float" orientation="portrait" xlink:type="simple" id="oo_640743.jpg"><uri content-type="original_file" xlink:type="simple">https://binary.pensoft.net/fig/640743</uri></graphic></fig></tp:treatment-sec><ref-list><ref id="B44"><mixed-citation xmlns:xlink="http://www.w3.org/1999/xlink" xlink:type="simple"><person-group><name name-style="western"><surname>Perdomo</surname><given-names>H</given-names></name><name name-style="western"><surname>García</surname><given-names>D</given-names></name><name name-style="western"><surname>Gené</surname><given-names>J</given-names></name><name name-style="western"><surname>Cano</surname><given-names>J</given-names></name></person-group> (<year>2013</year>) <article-title><italic><tp:taxon-name><tp:taxon-name-part taxon-name-part-type="genus">Phialemoniopsis</tp:taxon-name-part></tp:taxon-name></italic>, a new genus of <tp:taxon-name><tp:taxon-name-part taxon-name-part-type="class">Sordariomycetes</tp:taxon-name-part></tp:taxon-name>, and new species of <italic><tp:taxon-name><tp:taxon-name-part taxon-name-part-type="genus">Phialemonium</tp:taxon-name-part></tp:taxon-name></italic> and <italic><tp:taxon-name><tp:taxon-name-part taxon-name-part-type="genus">Lecythophora</tp:taxon-name-part></tp:taxon-name></italic>.</article-title><source>Mycologia</source><volume>105</volume>: <fpage>398</fpage>–<lpage>421</lpage>. <ext-link xlink:href="10.3852/12-137" ext-link-type="doi" xlink:type="simple">https://doi.org/10.3852/12-137</ext-link></mixed-citation></ref><ref id="B32"><mixed-citation xmlns:xlink="http://www.w3.org/1999/xlink" xlink:type="simple"><person-group><name name-style="western"><surname>Leuchtmann</surname><given-names>A</given-names></name><name name-style="western"><surname>Müller</surname><given-names>E</given-names></name></person-group> (<year>1986</year>) <article-title>Über <italic><tp:taxon-name><tp:taxon-name-part taxon-name-part-type="genus">Thyridium</tp:taxon-name-part><tp:taxon-name-part taxon-name-part-type="species">vestitum</tp:taxon-name-part></tp:taxon-name></italic> und sein anamorph (<tp:taxon-name><tp:taxon-name-part taxon-name-part-type="class">Ascomycetes</tp:taxon-name-part></tp:taxon-name>).</article-title><source>Botanica Helvetica</source><volume>96</volume>: <fpage>283</fpage>–<lpage>287</lpage>. <ext-link xlink:href="10.5169/seals-67205" ext-link-type="doi" xlink:type="simple">http://doi.org/10.5169/seals-67205</ext-link></mixed-citation></ref><ref id="B17"><mixed-citation xmlns:xlink="http://www.w3.org/1999/xlink" xlink:type="simple"><person-group><name name-style="western"><surname>Eriksson</surname><given-names>OE</given-names></name><name name-style="western"><surname>Yue</surname><given-names>J-Z</given-names></name></person-group> (<year>1989</year>) <article-title>An amended description and disposition of the genus <italic><tp:taxon-name><tp:taxon-name-part taxon-name-part-type="genus">Thyridium</tp:taxon-name-part></tp:taxon-name></italic>.</article-title><source>Systema Ascomycetum</source><volume>8</volume>: <fpage>9</fpage>–<lpage>16</lpage>.</mixed-citation></ref><ref id="B6"><mixed-citation xmlns:xlink="http://www.w3.org/1999/xlink" xlink:type="simple"><person-group><name name-style="western"><surname>Checa</surname><given-names>J</given-names></name><name name-style="western"><surname>Blanco</surname><given-names>MN</given-names></name><name name-style="western"><surname>Moreno</surname><given-names>G</given-names></name></person-group> (<year>2013</year>) <article-title>Contributions to the family <tp:taxon-name><tp:taxon-name-part taxon-name-part-type="family">Thyridiaceae</tp:taxon-name-part></tp:taxon-name>. New data on <italic><tp:taxon-name><tp:taxon-name-part taxon-name-part-type="genus">Sphaeria</tp:taxon-name-part><tp:taxon-name-part taxon-name-part-type="species">mutabilis</tp:taxon-name-part></tp:taxon-name></italic>.</article-title><source>Mycotaxon</source><volume>125</volume>: <fpage>149</fpage>–<lpage>164</lpage>. <ext-link xlink:href="10.5248/125.149" ext-link-type="doi" xlink:type="simple">https://doi.org/10.5248/125.149</ext-link></mixed-citation></ref><ref id="B94"><mixed-citation xmlns:xlink="http://www.w3.org/1999/xlink" xlink:type="simple"><person-group><name name-style="western"><surname>Yue</surname><given-names>J-Z</given-names></name><name name-style="western"><surname>Eriksson</surname><given-names>OE</given-names></name></person-group> (<year>1987</year>) <article-title><italic><tp:taxon-name><tp:taxon-name-part taxon-name-part-type="genus">Sinosphaeria</tp:taxon-name-part><tp:taxon-name-part taxon-name-part-type="species">bambusicola</tp:taxon-name-part></tp:taxon-name></italic> gen. et sp. nov., (<tp:taxon-name><tp:taxon-name-part taxon-name-part-type="family">Thyridiaceae</tp:taxon-name-part></tp:taxon-name> fam. nov.).</article-title><source>Systema Ascomycetum</source><volume>6</volume>: <fpage>229</fpage>–<lpage>236</lpage>.</mixed-citation></ref><ref id="B68"><mixed-citation xmlns:xlink="http://www.w3.org/1999/xlink" xlink:type="simple"><person-group><name name-style="western"><surname>Saccardo</surname><given-names>PA</given-names></name></person-group> (<year>1891</year>) <article-title>Supplementum Universale, Pars I. <tp:taxon-name><tp:taxon-name-part taxon-name-part-type="family">Agaricaceae</tp:taxon-name-part></tp:taxon-name>-<tp:taxon-name><tp:taxon-name-part taxon-name-part-type="family">Laboulbeniaceae</tp:taxon-name-part></tp:taxon-name>.</article-title><source>Sylloge Fungorum</source><volume>9</volume>: <fpage>1</fpage>–<lpage>1141</lpage>. <ext-link xlink:href="https://www.biodiversitylibrary.org/page/4300290" ext-link-type="uri" xlink:type="simple">https://www.biodiversitylibrary.org/page/4300290</ext-link></mixed-citation></ref></ref-list></tp:taxon-treatment>
