# Supplementary material for: ﻿Thyridium revised: Synonymisation of Phialemoniopsis under Thyridium and establishment of a new order, Thyridiales
Source: MycoKeys. 2022 Feb 1;86:147–76. doi: 10.3897/mycokeys.86.78989 (PMC8825628; doi:10.3897/mycokeys.86.78989)
Supplement: XML Treatment for Thyridium flavostromatum [file mycokeys.86.78989-treatment4.xml]

<!DOCTYPE tp:taxon-treatment
  PUBLIC "-//TaxonX//DTD Taxonomic Treatment Publishing DTD v0 20100105//EN" "tax-treatment-NSO.dtd">
<tp:taxon-treatment xmlns:tp="http://www.plazi.org/taxpub"><tp:treatment-meta><kwd-group><label>Taxon classification</label><kwd>
                <named-content content-type="kingdom">Fungi</named-content>
              </kwd><kwd>
                <named-content content-type="order">Thyridiales</named-content>
              </kwd><kwd>
                <named-content content-type="family">Thyridiaceae</named-content>
              </kwd></kwd-group><mixed-citation publication-type="journal"><person-group><name><surname>Sugita</surname><given-names>Ryosuke</given-names></name><name><surname>Tanaka</surname><given-names>Kazuaki</given-names></name></person-group><article-title>﻿<italic><tp:taxon-name><tp:taxon-name-part taxon-name-part-type="genus" reg="Thyridium">Thyridium</tp:taxon-name-part></tp:taxon-name></italic> revised: Synonymisation of <italic><tp:taxon-name><tp:taxon-name-part taxon-name-part-type="genus" reg="Phialemoniopsis">Phialemoniopsis</tp:taxon-name-part></tp:taxon-name></italic> under <italic><tp:taxon-name><tp:taxon-name-part taxon-name-part-type="genus" reg="Thyridium">Thyridium</tp:taxon-name-part></tp:taxon-name></italic> and establishment of a new order, <tp:taxon-name><tp:taxon-name-part taxon-name-part-type="order">Thyridiales</tp:taxon-name-part></tp:taxon-name></article-title><source>MycoKeys</source><day>01</day><month>02</month><year>2022</year><volume>86</volume><fpage>147</fpage><lpage>176</lpage><pub-id pub-id-type="doi">10.3897/mycokeys.86.78989</pub-id></mixed-citation></tp:treatment-meta><tp:nomenclature><label>﻿</label><tp:taxon-name>
              <object-id xmlns:xlink="http://www.w3.org/1999/xlink" content-type="arpha" xlink:type="simple">07C7BEFD-8883-54AB-B333-04BC7976E268</object-id>
              <tp:taxon-name-part taxon-name-part-type="genus" reg="Thyridium">Thyridium</tp:taxon-name-part>
              <tp:taxon-name-part taxon-name-part-type="species" reg="flavostromatum">flavostromatum</tp:taxon-name-part>
              <object-id xmlns:xlink="http://www.w3.org/1999/xlink" content-type="mycobank" xlink:type="simple">841917</object-id>
            </tp:taxon-name><tp:taxon-authority>R. Sugita &amp; Kaz. Tanaka</tp:taxon-authority><tp:taxon-status xmlns:xlink="http://www.w3.org/1999/xlink" xlink:type="simple">sp. nov.</tp:taxon-status><xref ref-type="fig" rid="F3">Figs 3</xref><xref ref-type="fig" rid="F6">, 6A</xref></tp:nomenclature><tp:treatment-sec sec-type="Holotype" id="SECID0E2DAK"><title>Holotype.</title><p>Japan, Yamaguchi, Nagato, Misumikami, near Kusaritoge, on dead twigs of <italic><tp:taxon-name><tp:taxon-name-part taxon-name-part-type="genus" reg="Phyllostachys">Phyllostachys</tp:taxon-name-part><tp:taxon-name-part taxon-name-part-type="species" reg="pubescens">pubescens</tp:taxon-name-part></tp:taxon-name></italic>, 26 March 2018, K. Tanaka, K. Arayama and R. Siguta, KT 3891 (<named-content xmlns:xlink="http://www.w3.org/1999/xlink" content-type="dwc:institutional_code" xlink:type="simple">HHUF</named-content> 30647, holotype designated here), living culture MAFF 247509.</p></tp:treatment-sec><tp:treatment-sec sec-type="etymology" id="SECID0EREAK"><title>Etymology.</title><p>The name refers to yellowish stromata.</p></tp:treatment-sec><tp:treatment-sec sec-type="Sexual morph" id="SECID0EWEAK"><title>Sexual morph.</title><p>Stromata scattered to grouped, subepidermal, becoming erumpent to superficial, 0.7–1.4 mm long, 0.4–0.7 mm wide, yellowish to dark brown, red in 2% KOH. Ascomata perithecial, subglobose to ampulliform, mostly 2–6 grouped, 190–240 µm high, 200–220 µm diam., immersed in stromata to erumpent through host surface. Ascomatal wall 15–23 µm thick, composed of 5–8 layers of polygonal, 2.5–7 × 1.5–3.5 µm, dark brown cells. Ostiolar neck central, cylindrical, 80–140 µm long, 55–90 µm wide, periphysate. Paraphyses numerous, septate, unbranched, cylindrical, 50–105 µm long. Asci unitunicate, cylindrical, 62.5–90 × 6.5–10 µm (av. 78.7 × 7.8 µm, n = 30), broadly rounded at the apex, with a pronounced non-amyloid apical annulus, short-stalked (5–17.5 µm long), with 8 ascospores. Ascospores obovoid to ellipsoid, smooth, hyaline to pale brown, with 3 transverse and 0–2 vertical septa, 9.5–14 × 5–7.5 µm (av. 11.3 × 5.8 µm, n = 50), l/w 1.4–2.5 (av. 2.0, n = 50).</p></tp:treatment-sec><tp:treatment-sec sec-type="Asexual morph (nature)" id="SECID0E2EAK"><title>Asexual morph (nature).</title><p>Not observed.</p></tp:treatment-sec><tp:treatment-sec sec-type="Asexual morph (culture)" id="SECID0EAFAK"><title>Asexual morph (culture).</title><p>Hyphomycetous asexual morph formed. Conidiophores micronematous, mononematous, hyaline, thin-walled, simple or irregularly branched, with branches bearing a group of 2–3 phialides terminally. Phialides swollen at the base, tapering at the tip, hyaline, 3–6 × 1–1.5 µm. Adelophialides rarely present. Conidia ellipsoidal to allantoid, with a slightly apiculate base, hyaline, smooth-walled, 2–7 × 1–2.5 µm (av. 4.1 × 1.6 µm, n = 50). Chlamydospores rarely present, solitary, 3.5–6.5 µm diam., hyaline to pale brown, thick- and rough-walled.</p></tp:treatment-sec><tp:treatment-sec sec-type="description" id="SECID0EFFAK"><title>Culture characteristics.</title><p>Colonies on <abbrev xmlns:xlink="http://www.w3.org/1999/xlink" xlink:title="malt extract agar" id="ABBRID0ELFAK" xlink:type="simple">MEA</abbrev> at 25 °C attained 28–29 mm diam. after a week in the dark, whitish. On <abbrev xmlns:xlink="http://www.w3.org/1999/xlink" xlink:title="oatmeal agar" id="ABBRID0EPFAK" xlink:type="simple">OA</abbrev> attained 35–37 mm diam., whitish. On <abbrev xmlns:xlink="http://www.w3.org/1999/xlink" xlink:title="potato dextrose agar" id="ABBRID0ETFAK" xlink:type="simple">PDA</abbrev> attained 28–31 mm diam., whitish to buff (45; <xref ref-type="bibr" rid="B49">Rayner 1970</xref>) (Fig. <xref ref-type="fig" rid="F6">6A</xref>).</p></tp:treatment-sec><tp:treatment-sec sec-type="notes" id="SECID0E6FAK"><title>Notes.</title><p>Phylogenetic analyses based on <abbrev xmlns:xlink="http://www.w3.org/1999/xlink" xlink:title="internal transcribed spacer" id="ABBRID0EFGAK" xlink:type="simple">ITS</abbrev>, <italic><abbrev xmlns:xlink="http://www.w3.org/1999/xlink" xlink:title="actin" id="ABBRID0EKGAK" xlink:type="simple">act</abbrev></italic>, and <italic><abbrev xmlns:xlink="http://www.w3.org/1999/xlink" xlink:title="beta-tubulin" id="ABBRID0EPGAK" xlink:type="simple">tub2</abbrev></italic> sequences suggested that <italic><tp:taxon-name><tp:taxon-name-part taxon-name-part-type="genus" reg="Thyridium">T.</tp:taxon-name-part><tp:taxon-name-part taxon-name-part-type="species" reg="flavostromatum">flavostromatum</tp:taxon-name-part></tp:taxon-name></italic> was closely related to <italic><tp:taxon-name><tp:taxon-name-part taxon-name-part-type="genus" reg="Thyridium">T.</tp:taxon-name-part><tp:taxon-name-part taxon-name-part-type="species" reg="curvatum">curvatum</tp:taxon-name-part></tp:taxon-name></italic>, <italic><tp:taxon-name><tp:taxon-name-part taxon-name-part-type="genus" reg="Thyridium">T.</tp:taxon-name-part><tp:taxon-name-part taxon-name-part-type="species" reg="hongokgense">hongokgense</tp:taxon-name-part></tp:taxon-name></italic> and <italic><tp:taxon-name><tp:taxon-name-part taxon-name-part-type="genus" reg="Thyridium">T.</tp:taxon-name-part><tp:taxon-name-part taxon-name-part-type="species" reg="limonesiae">limonesiae</tp:taxon-name-part></tp:taxon-name></italic> (Fig. <xref ref-type="fig" rid="F2">2</xref>), of which only <italic><tp:taxon-name><tp:taxon-name-part taxon-name-part-type="genus" reg="Thyridium">T.</tp:taxon-name-part><tp:taxon-name-part taxon-name-part-type="species" reg="hongokgense">hongokgense</tp:taxon-name-part></tp:taxon-name></italic> has unknown conidial state. Although <italic><tp:taxon-name><tp:taxon-name-part taxon-name-part-type="genus" reg="Thyridium">T.</tp:taxon-name-part><tp:taxon-name-part taxon-name-part-type="species" reg="curvatum">curvatum</tp:taxon-name-part></tp:taxon-name></italic> forms sporodochial conidiomata (<xref ref-type="bibr" rid="B44">Perdomo et al. 2013</xref>), those are not found in <italic><tp:taxon-name><tp:taxon-name-part taxon-name-part-type="genus" reg="Thyridium">T.</tp:taxon-name-part><tp:taxon-name-part taxon-name-part-type="species" reg="flavostromatum">flavostromatum</tp:taxon-name-part></tp:taxon-name></italic>. Conidia of <italic><tp:taxon-name><tp:taxon-name-part taxon-name-part-type="genus" reg="Thyridium">T.</tp:taxon-name-part><tp:taxon-name-part taxon-name-part-type="species" reg="limonesiae">limonesiae</tp:taxon-name-part></tp:taxon-name></italic> (2.3–4.9 × 1.4–2 μm; <xref ref-type="bibr" rid="B38">Martinez et al. 2021</xref>) are smaller than those of <italic><tp:taxon-name><tp:taxon-name-part taxon-name-part-type="genus" reg="Thyridium">T.</tp:taxon-name-part><tp:taxon-name-part taxon-name-part-type="species" reg="flavostromatum">flavostromatum</tp:taxon-name-part></tp:taxon-name></italic> (2–7 × 1–2.5 µm). <italic><tp:taxon-name><tp:taxon-name-part taxon-name-part-type="genus" reg="Thyridium">Thyridium</tp:taxon-name-part><tp:taxon-name-part taxon-name-part-type="species" reg="flavostromatum">flavostromatum</tp:taxon-name-part></tp:taxon-name></italic> is similar to <italic><tp:taxon-name><tp:taxon-name-part taxon-name-part-type="genus" reg="Thyridium">T.</tp:taxon-name-part><tp:taxon-name-part taxon-name-part-type="species" reg="lasiacidis">lasiacidis</tp:taxon-name-part></tp:taxon-name></italic> on <italic><tp:taxon-name><tp:taxon-name-part taxon-name-part-type="genus" reg="Lasiacis">Lasiacis</tp:taxon-name-part><tp:taxon-name-part taxon-name-part-type="species" reg="ligulata">ligulata</tp:taxon-name-part></tp:taxon-name></italic> (<xref ref-type="bibr" rid="B69">Samuels and Rogerson 1989</xref>) in 1) having yellowish stromata becoming red in KOH, and 2) ellipsoidal ascospores with three transverse septa, with or without one longitudinal septum in 1–2 median cells. However, <italic><tp:taxon-name><tp:taxon-name-part taxon-name-part-type="genus" reg="Thyridium">T.</tp:taxon-name-part><tp:taxon-name-part taxon-name-part-type="species" reg="lasiacidis">lasiacidis</tp:taxon-name-part></tp:taxon-name></italic> differs from <italic><tp:taxon-name><tp:taxon-name-part taxon-name-part-type="genus" reg="Thyridium">T.</tp:taxon-name-part><tp:taxon-name-part taxon-name-part-type="species" reg="flavostromatum">flavostromatum</tp:taxon-name-part></tp:taxon-name></italic> by ascomata with a longer ostiolar neck (90–170 µm long) and dark brown ascospores with terminal pale brown cells (<xref ref-type="bibr" rid="B69">Samuels and Rogerson 1989</xref>).</p></tp:treatment-sec><tp:treatment-sec><!--Section generated to contain objects referenced in tp:taxon-treatment.--><fig id="F3" position="float" orientation="portrait"><object-id xmlns:xlink="http://www.w3.org/1999/xlink" content-type="doi" xlink:type="simple">10.3897/mycokeys.86.78989.figure3</object-id><object-id xmlns:xlink="http://www.w3.org/1999/xlink" content-type="arpha" xlink:type="simple">9F2084FE-5B44-501F-B22F-70D6A2147E8D</object-id><label>Figure 3.</label><caption><p><italic><tp:taxon-name><tp:taxon-name-part taxon-name-part-type="genus" reg="Thyridium">Thyridium</tp:taxon-name-part><tp:taxon-name-part taxon-name-part-type="species" reg="flavostromatum">flavostromatum</tp:taxon-name-part></tp:taxon-name></italic> (<bold>A–S</bold> KT 3891 = <named-content xmlns:xlink="http://www.w3.org/1999/xlink" content-type="dwc:institutional_code" xlink:type="simple">HHUF</named-content> 30647 <bold>T–AC</bold> culture KT 3891 = MAFF 247509) <bold>A–S</bold> sexual morph <bold>A–C</bold> appearance of stromata on substrate <bold>D, E</bold> ascomata in longitudinal section (<bold>D</bold> in 2% KOH) <bold>F</bold> ostiolar neck of ascoma <bold>G</bold> paraphyses <bold>H</bold> ascomatal wall <bold>I–K</bold> asci <bold>L</bold> apex of the ascus <bold>M</bold> stipe of the ascus <bold>N–R</bold> ascospores <bold>S</bold> germinating ascospore <bold>T–AC</bold> hyphomycetous asexual morph <bold>T</bold> sporulation in culture <bold>U</bold> phialides <bold>V</bold> slimy conidial heads <bold>W</bold> conidiophores <bold>X</bold> phialide <bold>Y</bold> adelophialide <bold>Z–AB</bold> conidia <bold>AC</bold> chlamydospores and conidia. Scale bars: 1 mm (<bold>A</bold>); 500 µm (<bold>B, C</bold>); 100 µm (<bold>D, E</bold>); 50 µm (<bold>F</bold>); 10 µm (<bold>G–K, M, S, U, V</bold>); 5 µm (<bold>L, N–R, W–AC</bold>); 250 µm (<bold>T</bold>).</p></caption><graphic xmlns:xlink="http://www.w3.org/1999/xlink" xlink:href="mycokeys-86-147-g003.jpg" position="float" orientation="portrait" xlink:type="simple" id="oo_640745.jpg"><uri content-type="original_file" xlink:type="simple">https://binary.pensoft.net/fig/640745</uri></graphic></fig><fig id="F6" position="float" orientation="portrait"><object-id xmlns:xlink="http://www.w3.org/1999/xlink" content-type="doi" xlink:type="simple">10.3897/mycokeys.86.78989.figure6</object-id><object-id xmlns:xlink="http://www.w3.org/1999/xlink" content-type="arpha" xlink:type="simple">BD43A91D-643F-5015-A3B3-1093EA1DDD56</object-id><label>Figure 6.</label><caption><p>Colony characters of <italic><tp:taxon-name><tp:taxon-name-part taxon-name-part-type="genus" reg="Thyridium">Thyridium</tp:taxon-name-part></tp:taxon-name></italic> species used in this study on <abbrev xmlns:xlink="http://www.w3.org/1999/xlink" xlink:title="malt extract agar" id="ABBRID0E66AK" xlink:type="simple">MEA</abbrev> (bottom right), <abbrev xmlns:xlink="http://www.w3.org/1999/xlink" xlink:title="oatmeal agar" id="ABBRID0EDABK" xlink:type="simple">OA</abbrev> (bottom left) and <abbrev xmlns:xlink="http://www.w3.org/1999/xlink" xlink:title="potato dextrose agar" id="ABBRID0EHABK" xlink:type="simple">PDA</abbrev> (upper) within 1 week at 25 °C in the dark <bold>A</bold><italic><tp:taxon-name><tp:taxon-name-part taxon-name-part-type="genus" reg="Thyridium">T.</tp:taxon-name-part><tp:taxon-name-part taxon-name-part-type="species" reg="flavostromatum">flavostromatum</tp:taxon-name-part></tp:taxon-name></italic> (culture KT 3891 = MAFF 247509) <bold>B</bold><italic><tp:taxon-name><tp:taxon-name-part taxon-name-part-type="genus" reg="Thyridium">T.</tp:taxon-name-part><tp:taxon-name-part taxon-name-part-type="species" reg="pluriloculosum">pluriloculosum</tp:taxon-name-part></tp:taxon-name></italic> (culture KT 3803 = MAFF 247508) <bold>C</bold><italic><tp:taxon-name><tp:taxon-name-part taxon-name-part-type="genus" reg="Thyridium">T.</tp:taxon-name-part><tp:taxon-name-part taxon-name-part-type="species" reg="punctulatum">punctulatum</tp:taxon-name-part></tp:taxon-name></italic> (culture KT 3905 = MAFF 247510). Scale bars: 3 cm (<bold>A–C</bold>).</p></caption><graphic xmlns:xlink="http://www.w3.org/1999/xlink" xlink:href="mycokeys-86-147-g006.jpg" position="float" orientation="portrait" xlink:type="simple" id="oo_640748.jpg"><uri content-type="original_file" xlink:type="simple">https://binary.pensoft.net/fig/640748</uri></graphic></fig><fig id="F2" position="float" orientation="portrait"><object-id xmlns:xlink="http://www.w3.org/1999/xlink" content-type="doi" xlink:type="simple">10.3897/mycokeys.86.78989.figure2</object-id><object-id xmlns:xlink="http://www.w3.org/1999/xlink" content-type="arpha" xlink:type="simple">06130457-BCFB-5F68-8F9D-313AACF2887D</object-id><label>Figure 2.</label><caption><p>Maximum-likelihood tree of <italic><tp:taxon-name><tp:taxon-name-part taxon-name-part-type="genus" reg="Thyridium">Thyridium</tp:taxon-name-part></tp:taxon-name></italic> species based on each <abbrev xmlns:xlink="http://www.w3.org/1999/xlink" xlink:title="internal transcribed spacer" id="ABBRID0E5KDI" xlink:type="simple">ITS</abbrev> (A), <italic><abbrev xmlns:xlink="http://www.w3.org/1999/xlink" xlink:title="actin" id="ABBRID0EDLDI" xlink:type="simple">act</abbrev></italic> (B), <italic><abbrev xmlns:xlink="http://www.w3.org/1999/xlink" xlink:title="beta-tubulin" id="ABBRID0EILDI" xlink:type="simple">tub2</abbrev></italic> (C) and combined sequences (<abbrev xmlns:xlink="http://www.w3.org/1999/xlink" xlink:title="internal transcribed spacer" id="ABBRID0EMLDI" xlink:type="simple">ITS</abbrev>-<italic><abbrev xmlns:xlink="http://www.w3.org/1999/xlink" xlink:title="actin" id="ABBRID0ERLDI" xlink:type="simple">act</abbrev></italic>-<italic><abbrev xmlns:xlink="http://www.w3.org/1999/xlink" xlink:title="beta-tubulin" id="ABBRID0EWLDI" xlink:type="simple">tub2</abbrev></italic>; D). <abbrev xmlns:xlink="http://www.w3.org/1999/xlink" xlink:title="maximum-likelihood" id="ABBRID0E1LDI" xlink:type="simple">ML</abbrev> bootstrap proportion (<abbrev xmlns:xlink="http://www.w3.org/1999/xlink" xlink:title="bootstrap proportion" id="ABBRID0E5LDI" xlink:type="simple">BP</abbrev>) greater than 70% and Bayesian posterior probabilities (<abbrev xmlns:xlink="http://www.w3.org/1999/xlink" xlink:title="posterior probabilities" id="ABBRID0ECMDI" xlink:type="simple">PP</abbrev>) above 0.95 are presented at the nodes as <abbrev xmlns:xlink="http://www.w3.org/1999/xlink" xlink:title="maximum-likelihood" id="ABBRID0EGMDI" xlink:type="simple">ML</abbrev><abbrev xmlns:xlink="http://www.w3.org/1999/xlink" xlink:title="bootstrap proportion" id="ABBRID0EKMDI" xlink:type="simple">BP</abbrev>/Bayesian <abbrev xmlns:xlink="http://www.w3.org/1999/xlink" xlink:title="posterior probabilities" id="ABBRID0EOMDI" xlink:type="simple">PP</abbrev>. A hyphen (‘-’) indicates values lower than 70% <abbrev xmlns:xlink="http://www.w3.org/1999/xlink" xlink:title="bootstrap proportion" id="ABBRID0ESMDI" xlink:type="simple">BP</abbrev> or 0.95 <abbrev xmlns:xlink="http://www.w3.org/1999/xlink" xlink:title="posterior probabilities" id="ABBRID0EWMDI" xlink:type="simple">PP</abbrev> and a node not present in the Bayesian analysis is shown with ‘x’. Ex-holotype and epitype strains are shown in bold and the newly obtained sequences are shown in red. Strains previously as <italic><tp:taxon-name><tp:taxon-name-part taxon-name-part-type="genus" reg="Phialemoniopsis">Phialemoniopsis</tp:taxon-name-part></tp:taxon-name></italic> species are marked with a blue circle. The scale bars represent nucleotide substitutions per site.</p></caption><graphic xmlns:xlink="http://www.w3.org/1999/xlink" xlink:href="mycokeys-86-147-g002.jpg" position="float" orientation="portrait" xlink:type="simple" id="oo_640744.jpg"><uri content-type="original_file" xlink:type="simple">https://binary.pensoft.net/fig/640744</uri></graphic></fig></tp:treatment-sec><ref-list><ref id="B49"><mixed-citation xmlns:xlink="http://www.w3.org/1999/xlink" xlink:type="simple"><person-group><name name-style="western"><surname>Rayner</surname><given-names>RW</given-names></name></person-group> (<year>1970</year>) A mycological colour chart. CMI and British Mycological Society. Kew, Surrey.</mixed-citation></ref><ref id="B44"><mixed-citation xmlns:xlink="http://www.w3.org/1999/xlink" xlink:type="simple"><person-group><name name-style="western"><surname>Perdomo</surname><given-names>H</given-names></name><name name-style="western"><surname>García</surname><given-names>D</given-names></name><name name-style="western"><surname>Gené</surname><given-names>J</given-names></name><name name-style="western"><surname>Cano</surname><given-names>J</given-names></name></person-group> (<year>2013</year>) <article-title><italic><tp:taxon-name><tp:taxon-name-part taxon-name-part-type="genus">Phialemoniopsis</tp:taxon-name-part></tp:taxon-name></italic>, a new genus of <tp:taxon-name><tp:taxon-name-part taxon-name-part-type="class">Sordariomycetes</tp:taxon-name-part></tp:taxon-name>, and new species of <italic><tp:taxon-name><tp:taxon-name-part taxon-name-part-type="genus">Phialemonium</tp:taxon-name-part></tp:taxon-name></italic> and <italic><tp:taxon-name><tp:taxon-name-part taxon-name-part-type="genus">Lecythophora</tp:taxon-name-part></tp:taxon-name></italic>.</article-title><source>Mycologia</source><volume>105</volume>: <fpage>398</fpage>–<lpage>421</lpage>. <ext-link xlink:href="10.3852/12-137" ext-link-type="doi" xlink:type="simple">https://doi.org/10.3852/12-137</ext-link></mixed-citation></ref><ref id="B38"><mixed-citation xmlns:xlink="http://www.w3.org/1999/xlink" xlink:type="simple"><person-group><name name-style="western"><surname>Martinez</surname><given-names>DA</given-names></name><name name-style="western"><surname>Alberto</surname><given-names>C</given-names></name><name name-style="western"><surname>Riat</surname><given-names>A</given-names></name><name name-style="western"><surname>Schuhler</surname><given-names>C</given-names></name><name name-style="western"><surname>Valladares</surname><given-names>P</given-names></name><name name-style="western"><surname>Ninet</surname><given-names>B</given-names></name><name name-style="western"><surname>Kraak</surname><given-names>B</given-names></name><name name-style="western"><surname>Crous</surname><given-names>PW</given-names></name><name name-style="western"><surname>Hou</surname><given-names>LW</given-names></name><name name-style="western"><surname>Trellu</surname><given-names>LT</given-names></name></person-group> (<year>2021</year>) <article-title><italic><tp:taxon-name><tp:taxon-name-part taxon-name-part-type="genus">Phialemoniopsis</tp:taxon-name-part><tp:taxon-name-part taxon-name-part-type="species">limonesiae</tp:taxon-name-part></tp:taxon-name></italic> sp. nov. causing cutaneous phaeohyphomycosis in an immunosuppressed woman.</article-title><source>Emerging Microbes &amp; Infections</source><volume>10</volume>: <fpage>400</fpage>–<lpage>406</lpage>. <ext-link xlink:href="10.1080/22221751.2021.1892458" ext-link-type="doi" xlink:type="simple">https://doi.org/10.1080/22221751.2021.1892458</ext-link></mixed-citation></ref><ref id="B69"><mixed-citation xmlns:xlink="http://www.w3.org/1999/xlink" xlink:type="simple"><person-group><name name-style="western"><surname>Samuels</surname><given-names>GJ</given-names></name><name name-style="western"><surname>Rogerson</surname><given-names>CT</given-names></name></person-group> (<year>1989</year>) <article-title><italic><tp:taxon-name><tp:taxon-name-part taxon-name-part-type="genus">Endocreas</tp:taxon-name-part><tp:taxon-name-part taxon-name-part-type="species">lasiacidis</tp:taxon-name-part></tp:taxon-name></italic> and <italic><tp:taxon-name><tp:taxon-name-part taxon-name-part-type="genus">Sinosphaeria</tp:taxon-name-part><tp:taxon-name-part taxon-name-part-type="species">lasiacidis</tp:taxon-name-part></tp:taxon-name></italic>, new tropical ascomycetes. Studies in Mycology.</article-title><volume>31</volume>: <fpage>145</fpage>–<lpage>149</lpage>. <ext-link xlink:href="http://www.cybertruffle.org.uk/cyberliber/" ext-link-type="uri" xlink:type="simple">http://www.cybertruffle.org.uk/cyberliber/</ext-link></mixed-citation></ref></ref-list></tp:taxon-treatment>
