# Supplementary material for: ﻿Thyridium revised: Synonymisation of Phialemoniopsis under Thyridium and establishment of a new order, Thyridiales
Source: MycoKeys. 2022 Feb 1;86:147–76. doi: 10.3897/mycokeys.86.78989 (PMC8825628; doi:10.3897/mycokeys.86.78989)
Supplement: XML Treatment for Thyridium pluriloculosum [file mycokeys.86.78989-treatment5.xml]

<!DOCTYPE tp:taxon-treatment
  PUBLIC "-//TaxonX//DTD Taxonomic Treatment Publishing DTD v0 20100105//EN" "tax-treatment-NSO.dtd">
<tp:taxon-treatment xmlns:tp="http://www.plazi.org/taxpub"><tp:treatment-meta><kwd-group><label>Taxon classification</label><kwd>
                <named-content content-type="kingdom">Fungi</named-content>
              </kwd><kwd>
                <named-content content-type="order">Thyridiales</named-content>
              </kwd><kwd>
                <named-content content-type="family">Thyridiaceae</named-content>
              </kwd></kwd-group><mixed-citation publication-type="journal"><person-group><name><surname>Sugita</surname><given-names>Ryosuke</given-names></name><name><surname>Tanaka</surname><given-names>Kazuaki</given-names></name></person-group><article-title>﻿<italic><tp:taxon-name><tp:taxon-name-part taxon-name-part-type="genus" reg="Thyridium">Thyridium</tp:taxon-name-part></tp:taxon-name></italic> revised: Synonymisation of <italic><tp:taxon-name><tp:taxon-name-part taxon-name-part-type="genus" reg="Phialemoniopsis">Phialemoniopsis</tp:taxon-name-part></tp:taxon-name></italic> under <italic><tp:taxon-name><tp:taxon-name-part taxon-name-part-type="genus" reg="Thyridium">Thyridium</tp:taxon-name-part></tp:taxon-name></italic> and establishment of a new order, <tp:taxon-name><tp:taxon-name-part taxon-name-part-type="order">Thyridiales</tp:taxon-name-part></tp:taxon-name></article-title><source>MycoKeys</source><day>01</day><month>02</month><year>2022</year><volume>86</volume><fpage>147</fpage><lpage>176</lpage><pub-id pub-id-type="doi">10.3897/mycokeys.86.78989</pub-id></mixed-citation></tp:treatment-meta><tp:nomenclature><label>﻿</label><tp:taxon-name>
              <object-id xmlns:xlink="http://www.w3.org/1999/xlink" content-type="arpha" xlink:type="simple">8E8EB860-5BC9-58AA-BED9-2440D0F7093B</object-id>
              <tp:taxon-name-part taxon-name-part-type="genus" reg="Thyridium">Thyridium</tp:taxon-name-part>
              <tp:taxon-name-part taxon-name-part-type="species" reg="pluriloculosum">pluriloculosum</tp:taxon-name-part>
              <object-id xmlns:xlink="http://www.w3.org/1999/xlink" content-type="mycobank" xlink:type="simple">841918</object-id>
            </tp:taxon-name><tp:taxon-authority>(Perdomo, Dania García, Gené, Cano &amp; Guarro) R. Sugita &amp; Kaz. Tanaka</tp:taxon-authority><tp:taxon-status xmlns:xlink="http://www.w3.org/1999/xlink" xlink:type="simple">comb. nov.</tp:taxon-status><xref ref-type="fig" rid="F4">Figs 4</xref><xref ref-type="fig" rid="F6">, 6B</xref></tp:nomenclature><tp:treatment-sec sec-type="Basionym" id="SECID0ETNAK"><title>Basionym.</title><p><italic><tp:taxon-name><tp:taxon-name-part taxon-name-part-type="genus" reg="Phialemoniopsis">Phialemoniopsis</tp:taxon-name-part><tp:taxon-name-part taxon-name-part-type="species" reg="pluriloculosa">pluriloculosa</tp:taxon-name-part></tp:taxon-name></italic> Perdomo, Dania García, Gené, Cano &amp; Guarro, Mycologia 105: 412 (2013).</p></tp:treatment-sec><tp:treatment-sec sec-type="Holotype" id="SECID0EEOAK"><title>Holotype.</title><p>USA, Nevada, human toe nail, D.A. Sutton, CBS H-20782, living culture CBS 131712 = UTHSC 04–7 = FMR 11070 (not seen).</p></tp:treatment-sec><tp:treatment-sec sec-type="Sexual morph" id="SECID0EJOAK"><title>Sexual morph.</title><p>Stromata scattered to grouped, pulvinate, circular to elliptical in outline, elevated beyond bark surface forming pustules, 0.6–0.7 mm high, 0.9–1.0 mm diam., dark brown to black. Ascomata perithecial, subglobose to ampulliform, 4–8 grouped, 700–780 µm high, 220–280 µm diam., immersed in stromata. Ascomatal wall 17–25 µm thick, composed of 7–10 layers of polygonal, 4–6.5 × 2–4 µm, dark brown cells. Ostiolar neck central, cylindrical, 400–430 µm long, 100–110 µm wide, periphysate. Paraphyses septate, unbranched, cylindrical, 92.5–110 µm long, 3.5–5.5 µm wide. Asci unitunicate, cylindrical, 110–175 × 9–12.5 µm (av. 145.6 × 10.3 µm, n = 15), broadly rounded at the apex, with a pronounced non-amyloid apical annulus, pedicellate (12.5–27.5 µm long), with 8 ascospores. Ascospores fusiform to ellipsoid, smooth, brown, with 3 transverse and 0–2 oblique or vertical septa, 13.5–18 × 6–8 µm (av. 15.5 × 7.3 µm, n = 50), l/w 1.7–2.6 (av. 2.1, n = 50).</p></tp:treatment-sec><tp:treatment-sec sec-type="Asexual morph (nature)" id="SECID0EOOAK"><title>Asexual morph (nature).</title><p>Conidiomata pycnidial, globose to subglobose, grouped, 220–300 µm high, 90–150 µm diam., immersed in stromata. Conidiomatal wall 8–18 µm thick, composed of 3–5 layers of polygonal, 3–4.5 × 2.5–4 µm, dark brown cells. Ostiolar neck central, cylindrical, 80–110 µm long, 90–110 µm wide, composed of polygonal cells, periphysate. Conidiophores hyaline, thin-walled, with branches bearing a group of 2–5 phialides terminally. Phialides tapering toward the tip, hyaline, 11–16 × 1–2 µm. Conidia ellipsoidal, with a slightly apiculate base, hyaline, smooth-walled, 3–4.5 × 1–2 µm (av. 3.7 × 1.5 µm, n = 50). Chlamydospores not observed.</p><fig id="F4" position="float" orientation="portrait"><object-id xmlns:xlink="http://www.w3.org/1999/xlink" content-type="doi" xlink:type="simple">10.3897/mycokeys.86.78989.figure4</object-id><object-id xmlns:xlink="http://www.w3.org/1999/xlink" content-type="arpha" xlink:type="simple">9ECCF3BF-056C-5C63-A643-AB523A77226A</object-id><label>Figure 4.</label><caption><p><italic><tp:taxon-name><tp:taxon-name-part taxon-name-part-type="genus" reg="Thyridium">Thyridium</tp:taxon-name-part><tp:taxon-name-part taxon-name-part-type="species" reg="pluriloculosum">pluriloculosum</tp:taxon-name-part></tp:taxon-name></italic> (<bold>A–Y</bold> KT 3803 = <named-content xmlns:xlink="http://www.w3.org/1999/xlink" content-type="dwc:institutional_code" xlink:type="simple">HHUF</named-content> 30648 <bold>Z–AL</bold> culture KT 3803 = MAFF 247508) <bold>A–R</bold> sexual morph <bold>A, B</bold> appearance of stromata on substrate (<bold>B</bold> transverse sections) <bold>C</bold> ascomata in longitudinal section <bold>D</bold> ostiolar neck of ascoma <bold>E</bold> paraphyses <bold>F</bold> ascomatal wall <bold>G</bold> pseudostromatic tissue <bold>H–J</bold> asci <bold>K</bold> apex of ascus <bold>L–Q</bold> ascospores <bold>R</bold> germinating ascospore <bold>S–AF</bold> coelomycetous asexual morph (<bold>S–Y</bold> nature <bold>Z–AF</bold> culture) <bold>S</bold> appearance of conidiomata on substrate <bold>T</bold> conidiomata in longitudinal section <bold>U</bold> conidiomatal wall <bold>V</bold> conidiophores <bold>W</bold> phialide <bold>X, Y</bold> conidia <bold>Z–AB</bold> conidiomata in culture (<bold>AB</bold> multiloculate conidiomata) <bold>AC</bold> setose hypha of conidiomata <bold>AD</bold> conidiophores with groups of phialides <bold>AE, AF</bold> conidia <bold>AG–AL</bold> hyphomycetous synasexual morph <bold>AG, AH</bold> sporulation in culture <bold>AI</bold> phialide <bold>AJ, AK</bold> conidia <bold>AL</bold> chlamydospores. Scale bars: 1 mm (<bold>A, B, S, AB</bold>); 500 µm (<bold>C, Z, AA</bold>); 100 µm (<bold>D, T</bold>); 20 µm (<bold>AG, AH</bold>); 10 µm (<bold>E–J, L–R, U, V</bold>); 5 µm (<bold>K, W–Y, AC–AF, AI–AL</bold>).</p></caption><graphic xmlns:xlink="http://www.w3.org/1999/xlink" xlink:href="mycokeys-86-147-g004.jpg" position="float" orientation="portrait" xlink:type="simple" id="oo_640746.jpg"><uri content-type="original_file" xlink:type="simple">https://binary.pensoft.net/fig/640746</uri></graphic></fig></tp:treatment-sec><tp:treatment-sec sec-type="Asexual morph (culture)" id="SECID0E5RAK"><title>Asexual morph (culture).</title><p>Coelomycetous asexual morph: Conidiomata pycnidial, scattered, single to grouped, superficial, globose to subglobose, 180–380 µm high, mostly 80–580 µm diam., up to 1170 µm diam. when grouped, often becoming cup-shaped when mature, surrounded by setose hyphae. Conidiomatal wall composed of polygonal to prismatic, 3–4.5 × 2.5–4 µm, dark brown cells. Setose hyphae erect, usually unbranched, septate, up to 360 µm long, 2–3 µm wide, pale brown. Conidiophores hyaline, thin-walled, simple or irregularly branched, with branches bearing a group of 2–5 phialides terminally. Phialides tapering toward the tip, hyaline, 10–25 × 1–2.5 µm. Conidia ellipsoidal, with a slightly apiculate base, hyaline, smooth-walled, in slimy masses, 3–4.5 × 1–2 µm (av. 3.8 × 1.4 µm, n = 50). Hyphomycetous synasexual morph: Conidiophores micronematous, mononematous, hyaline, simple or rarely branched. Phialides slightly tapering toward the tip, 4–11 × 1–2.5 µm, hyaline. Adelophialide absent. Conidia allantoid, hyaline, smooth-walled, in slimy heads, 3–9 × 1–2.5 µm (av. 6.2 × 1.7 µm, n = 50). Chlamydospores rarely present, solitary, 3.5–6.5 µm diam., hyaline to pale brown, thick- and rough-walled.</p></tp:treatment-sec><tp:treatment-sec sec-type="description" id="SECID0EDSAK"><title>Culture characteristics.</title><p>Colonies on <abbrev xmlns:xlink="http://www.w3.org/1999/xlink" xlink:title="malt extract agar" id="ABBRID0EJSAK" xlink:type="simple">MEA</abbrev> at 25 °C attained 31–33 mm diam. after a week in the dark, whitish. On <abbrev xmlns:xlink="http://www.w3.org/1999/xlink" xlink:title="oatmeal agar" id="ABBRID0ENSAK" xlink:type="simple">OA</abbrev> attained 32–36 mm diam., whitish to grey olivaceous (107). On <abbrev xmlns:xlink="http://www.w3.org/1999/xlink" xlink:title="potato dextrose agar" id="ABBRID0ERSAK" xlink:type="simple">PDA</abbrev> attained 32–33 mm diam., whitish to buff (45) (Fig. <xref ref-type="fig" rid="F6">6B</xref>).</p></tp:treatment-sec><tp:treatment-sec sec-type="Specimen examined" id="SECID0EZSAK"><title>Specimen examined.</title><p>Japan, Aomori, Hirakawa, Hirofune, Shigabo Forest Park, on dead twigs of <italic><tp:taxon-name><tp:taxon-name-part taxon-name-part-type="genus" reg="Betula">Betula</tp:taxon-name-part><tp:taxon-name-part taxon-name-part-type="species" reg="maximowicziana">maximowicziana</tp:taxon-name-part></tp:taxon-name></italic>, 10 October 2017, K. Tanaka, KT 3803 (<named-content xmlns:xlink="http://www.w3.org/1999/xlink" content-type="dwc:institutional_code" xlink:type="simple">HHUF</named-content> 30648), living culture MAFF 247508.</p></tp:treatment-sec><tp:treatment-sec sec-type="notes" id="SECID0EPTAK"><title>Notes.</title><p>The conidia from aerial hyphae of strain KT 3803 were larger (3–9 × 1–2.5 µm) in culture than those of the original description of <italic><tp:taxon-name><tp:taxon-name-part taxon-name-part-type="genus" reg="Thyridium">Thyridium</tp:taxon-name-part><tp:taxon-name-part taxon-name-part-type="species" reg="pluriloculosum">pluriloculosum</tp:taxon-name-part></tp:taxon-name></italic> (3–5 × 1–2.5 µm; <xref ref-type="bibr" rid="B44">Perdomo et al. 2013</xref>). However, we identified this new collection on <italic><tp:taxon-name><tp:taxon-name-part taxon-name-part-type="genus" reg="Betula">Betula</tp:taxon-name-part><tp:taxon-name-part taxon-name-part-type="species" reg="maximowicziana">maximowicziana</tp:taxon-name-part></tp:taxon-name></italic> as <italic><tp:taxon-name><tp:taxon-name-part taxon-name-part-type="genus" reg="Thyridium">T.</tp:taxon-name-part><tp:taxon-name-part taxon-name-part-type="species" reg="pluriloculosum">pluriloculosum</tp:taxon-name-part></tp:taxon-name></italic>, based on the high sequence homology of three loci with ex-type culture of this species (CBS 131712; 99.6% in <abbrev xmlns:xlink="http://www.w3.org/1999/xlink" xlink:title="internal transcribed spacer" id="ABBRID0E1UAK" xlink:type="simple">ITS</abbrev>, 99.2% in <italic><abbrev xmlns:xlink="http://www.w3.org/1999/xlink" xlink:title="actin" id="ABBRID0E6UAK" xlink:type="simple">act</abbrev></italic>, and 99.5% in <italic><abbrev xmlns:xlink="http://www.w3.org/1999/xlink" xlink:title="beta-tubulin" id="ABBRID0EEVAK" xlink:type="simple">tub2</abbrev></italic>). The sexual-asexual relationship of <italic><tp:taxon-name><tp:taxon-name-part taxon-name-part-type="genus" reg="Thyridium">T.</tp:taxon-name-part><tp:taxon-name-part taxon-name-part-type="species" reg="pluriloculosum">pluriloculosum</tp:taxon-name-part></tp:taxon-name></italic> was verified in this study. Although this species has been reported from clinical sources as an asexual morph (<xref ref-type="bibr" rid="B44">Perdomo et al. 2013</xref>), the recently collected material represents a sexual morph on plant material.</p><p>In <italic><tp:taxon-name><tp:taxon-name-part taxon-name-part-type="genus" reg="Thyridium">Thyridium</tp:taxon-name-part></tp:taxon-name></italic>, <italic><tp:taxon-name><tp:taxon-name-part taxon-name-part-type="genus" reg="Thyridium">T.</tp:taxon-name-part><tp:taxon-name-part taxon-name-part-type="species" reg="betulae">betulae</tp:taxon-name-part></tp:taxon-name></italic> has also been recorded on <italic><tp:taxon-name><tp:taxon-name-part taxon-name-part-type="genus" reg="Betula">Betula</tp:taxon-name-part></tp:taxon-name></italic> sp. in France (<xref ref-type="bibr" rid="B67">Roumeguère 1891</xref>). Although sequences of <italic><tp:taxon-name><tp:taxon-name-part taxon-name-part-type="genus" reg="Thyridium">T.</tp:taxon-name-part><tp:taxon-name-part taxon-name-part-type="species" reg="betulae">betulae</tp:taxon-name-part></tp:taxon-name></italic> are unavailable for molecular comparison, it is clearly different from <italic><tp:taxon-name><tp:taxon-name-part taxon-name-part-type="genus" reg="Thyridium">T.</tp:taxon-name-part><tp:taxon-name-part taxon-name-part-type="species" reg="pluriloculosum">pluriloculosum</tp:taxon-name-part></tp:taxon-name></italic> in having ascospores with 5–7 transverse and one longitudinal septum.</p></tp:treatment-sec><tp:treatment-sec><!--Section generated to contain objects referenced in tp:taxon-treatment.--><fig id="F6" position="float" orientation="portrait"><object-id xmlns:xlink="http://www.w3.org/1999/xlink" content-type="doi" xlink:type="simple">10.3897/mycokeys.86.78989.figure6</object-id><object-id xmlns:xlink="http://www.w3.org/1999/xlink" content-type="arpha" xlink:type="simple">BD43A91D-643F-5015-A3B3-1093EA1DDD56</object-id><label>Figure 6.</label><caption><p>Colony characters of <italic><tp:taxon-name><tp:taxon-name-part taxon-name-part-type="genus" reg="Thyridium">Thyridium</tp:taxon-name-part></tp:taxon-name></italic> species used in this study on <abbrev xmlns:xlink="http://www.w3.org/1999/xlink" xlink:title="malt extract agar" id="ABBRID0E66AK" xlink:type="simple">MEA</abbrev> (bottom right), <abbrev xmlns:xlink="http://www.w3.org/1999/xlink" xlink:title="oatmeal agar" id="ABBRID0EDABK" xlink:type="simple">OA</abbrev> (bottom left) and <abbrev xmlns:xlink="http://www.w3.org/1999/xlink" xlink:title="potato dextrose agar" id="ABBRID0EHABK" xlink:type="simple">PDA</abbrev> (upper) within 1 week at 25 °C in the dark <bold>A</bold><italic><tp:taxon-name><tp:taxon-name-part taxon-name-part-type="genus" reg="Thyridium">T.</tp:taxon-name-part><tp:taxon-name-part taxon-name-part-type="species" reg="flavostromatum">flavostromatum</tp:taxon-name-part></tp:taxon-name></italic> (culture KT 3891 = MAFF 247509) <bold>B</bold><italic><tp:taxon-name><tp:taxon-name-part taxon-name-part-type="genus" reg="Thyridium">T.</tp:taxon-name-part><tp:taxon-name-part taxon-name-part-type="species" reg="pluriloculosum">pluriloculosum</tp:taxon-name-part></tp:taxon-name></italic> (culture KT 3803 = MAFF 247508) <bold>C</bold><italic><tp:taxon-name><tp:taxon-name-part taxon-name-part-type="genus" reg="Thyridium">T.</tp:taxon-name-part><tp:taxon-name-part taxon-name-part-type="species" reg="punctulatum">punctulatum</tp:taxon-name-part></tp:taxon-name></italic> (culture KT 3905 = MAFF 247510). Scale bars: 3 cm (<bold>A–C</bold>).</p></caption><graphic xmlns:xlink="http://www.w3.org/1999/xlink" xlink:href="mycokeys-86-147-g006.jpg" position="float" orientation="portrait" xlink:type="simple" id="oo_640748.jpg"><uri content-type="original_file" xlink:type="simple">https://binary.pensoft.net/fig/640748</uri></graphic></fig></tp:treatment-sec><ref-list><ref id="B44"><mixed-citation xmlns:xlink="http://www.w3.org/1999/xlink" xlink:type="simple"><person-group><name name-style="western"><surname>Perdomo</surname><given-names>H</given-names></name><name name-style="western"><surname>García</surname><given-names>D</given-names></name><name name-style="western"><surname>Gené</surname><given-names>J</given-names></name><name name-style="western"><surname>Cano</surname><given-names>J</given-names></name></person-group> (<year>2013</year>) <article-title><italic><tp:taxon-name><tp:taxon-name-part taxon-name-part-type="genus">Phialemoniopsis</tp:taxon-name-part></tp:taxon-name></italic>, a new genus of <tp:taxon-name><tp:taxon-name-part taxon-name-part-type="class">Sordariomycetes</tp:taxon-name-part></tp:taxon-name>, and new species of <italic><tp:taxon-name><tp:taxon-name-part taxon-name-part-type="genus">Phialemonium</tp:taxon-name-part></tp:taxon-name></italic> and <italic><tp:taxon-name><tp:taxon-name-part taxon-name-part-type="genus">Lecythophora</tp:taxon-name-part></tp:taxon-name></italic>.</article-title><source>Mycologia</source><volume>105</volume>: <fpage>398</fpage>–<lpage>421</lpage>. <ext-link xlink:href="10.3852/12-137" ext-link-type="doi" xlink:type="simple">https://doi.org/10.3852/12-137</ext-link></mixed-citation></ref><ref id="B67"><mixed-citation xmlns:xlink="http://www.w3.org/1999/xlink" xlink:type="simple"><person-group><name name-style="western"><surname>Roumeguère</surname><given-names>C</given-names></name></person-group> (<year>1891</year>) <article-title><tp:taxon-name><tp:taxon-name-part taxon-name-part-type="kingdom">Fungi</tp:taxon-name-part></tp:taxon-name> exsiccati praecipue Gallici. Centurie LIX. Revue Mycologique Toulouse.</article-title><volume>13</volume>: <fpage>163</fpage>–<lpage>173</lpage>. <ext-link xlink:href="https://www.biodiversitylibrary.org/page/11828914" ext-link-type="uri" xlink:type="simple">https://www.biodiversitylibrary.org/page/11828914</ext-link></mixed-citation></ref></ref-list></tp:taxon-treatment>
