# Supplementary material for: ﻿Thyridium revised: Synonymisation of Phialemoniopsis under Thyridium and establishment of a new order, Thyridiales
Source: MycoKeys. 2022 Feb 1;86:147–76. doi: 10.3897/mycokeys.86.78989 (PMC8825628; doi:10.3897/mycokeys.86.78989)
Supplement: XML Treatment for Thyridium punctulatum [file mycokeys.86.78989-treatment6.xml]

<!DOCTYPE tp:taxon-treatment
  PUBLIC "-//TaxonX//DTD Taxonomic Treatment Publishing DTD v0 20100105//EN" "tax-treatment-NSO.dtd">
<tp:taxon-treatment xmlns:tp="http://www.plazi.org/taxpub"><tp:treatment-meta><kwd-group><label>Taxon classification</label><kwd>
                <named-content content-type="kingdom">Fungi</named-content>
              </kwd><kwd>
                <named-content content-type="order">Thyridiales</named-content>
              </kwd><kwd>
                <named-content content-type="family">Thyridiaceae</named-content>
              </kwd></kwd-group><mixed-citation publication-type="journal"><person-group><name><surname>Sugita</surname><given-names>Ryosuke</given-names></name><name><surname>Tanaka</surname><given-names>Kazuaki</given-names></name></person-group><article-title>﻿<italic><tp:taxon-name><tp:taxon-name-part taxon-name-part-type="genus" reg="Thyridium">Thyridium</tp:taxon-name-part></tp:taxon-name></italic> revised: Synonymisation of <italic><tp:taxon-name><tp:taxon-name-part taxon-name-part-type="genus" reg="Phialemoniopsis">Phialemoniopsis</tp:taxon-name-part></tp:taxon-name></italic> under <italic><tp:taxon-name><tp:taxon-name-part taxon-name-part-type="genus" reg="Thyridium">Thyridium</tp:taxon-name-part></tp:taxon-name></italic> and establishment of a new order, <tp:taxon-name><tp:taxon-name-part taxon-name-part-type="order">Thyridiales</tp:taxon-name-part></tp:taxon-name></article-title><source>MycoKeys</source><day>01</day><month>02</month><year>2022</year><volume>86</volume><fpage>147</fpage><lpage>176</lpage><pub-id pub-id-type="doi">10.3897/mycokeys.86.78989</pub-id></mixed-citation></tp:treatment-meta><tp:nomenclature><label>﻿</label><tp:taxon-name>
              <object-id xmlns:xlink="http://www.w3.org/1999/xlink" content-type="arpha" xlink:type="simple">78E8C592-35BB-5E7A-9B95-F58E6C7079D2</object-id>
              <tp:taxon-name-part taxon-name-part-type="genus" reg="Thyridium">Thyridium</tp:taxon-name-part>
              <tp:taxon-name-part taxon-name-part-type="species" reg="punctulatum">punctulatum</tp:taxon-name-part>
              <object-id xmlns:xlink="http://www.w3.org/1999/xlink" content-type="mycobank" xlink:type="simple">841919</object-id>
            </tp:taxon-name><tp:taxon-authority>(I. Hino &amp; Katum.) R. Sugita &amp; Kaz. Tanaka</tp:taxon-authority><tp:taxon-status xmlns:xlink="http://www.w3.org/1999/xlink" xlink:type="simple">comb. nov.</tp:taxon-status><xref ref-type="fig" rid="F5">Figs 5</xref><xref ref-type="fig" rid="F6">, 6C</xref></tp:nomenclature><tp:treatment-sec sec-type="Basionym" id="SECID0E5YAK"><title>Basionym.</title><p><italic><tp:taxon-name><tp:taxon-name-part taxon-name-part-type="genus" reg="Pleospora">Pleospora</tp:taxon-name-part><tp:taxon-name-part taxon-name-part-type="species" reg="punctulata">punctulata</tp:taxon-name-part></tp:taxon-name></italic> I. Hino &amp; Katum., <italic>Icones Fungorum Bamb</italic>. <italic>Jpn.</italic>: 181 (1961).</p></tp:treatment-sec><tp:treatment-sec sec-type="Holotype" id="SECID0ETZAK"><title>Holotype.</title><p>Japan, Shizuoka, Fuji Bamboo Garden, on dead twigs of <tp:taxon-name><tp:taxon-name-part taxon-name-part-type="genus" reg="Phyllostachys">Phyllostachys</tp:taxon-name-part><tp:taxon-name-part taxon-name-part-type="species" reg="nigra">nigra</tp:taxon-name-part><tp:taxon-name-part taxon-name-part-type="infraspecific-rank">var.</tp:taxon-name-part><tp:taxon-name-part taxon-name-part-type="variety" reg="henonis">henonis</tp:taxon-name-part></tp:taxon-name>, 1 April 1958, K. Katumoto, YAM 21851.</p></tp:treatment-sec><tp:treatment-sec sec-type="Epitype" id="SECID0EK1AK"><title>Epitype.</title><p>Japan, Yamaguchi, Hagi, Akiragi, near Chikurindoro-park, on dead twigs of <tp:taxon-name><tp:taxon-name-part taxon-name-part-type="genus" reg="Phyllostachys">Phyllostachys</tp:taxon-name-part><tp:taxon-name-part taxon-name-part-type="species" reg="nigra">nigra</tp:taxon-name-part><tp:taxon-name-part taxon-name-part-type="infraspecific-rank">var.</tp:taxon-name-part><tp:taxon-name-part taxon-name-part-type="variety" reg="nigra">nigra</tp:taxon-name-part></tp:taxon-name>, 26 March 2018, K. Tanaka, K. Arayama and R. Sugita, KT 3905 (<named-content xmlns:xlink="http://www.w3.org/1999/xlink" content-type="dwc:institutional_code" xlink:type="simple">HHUF</named-content> 30649 epitype designated here; MBT 10004137), ex-epitype culture MAFF 247510.</p></tp:treatment-sec><tp:treatment-sec sec-type="Sexual morph" id="SECID0EG2AK"><title>Sexual morph.</title><p>Stromata scattered to grouped, subepidermal, becoming erumpent to superficial, 0.5–1.2 mm long, 0.2–0.4 mm wide, dark brown. Ascomata perithecial, subglobose to conical, single to 2–3 grouped, 130–190 µm high, 140–230 µm diam., immersed in stromata to erumpent through host surface. Ascomatal wall 7–15 µm thick, composed of 3–5 layers of polygonal, 3–6.5 × 1–4.5 µm, dark brown cells. Ostiolar neck central, cylindrical, 37–85 µm long, 37–63 µm wide, periphysate. Paraphyses numerous, septate, unbranched, cylindrical, hyaline, 77–103 µm long. Asci unitunicate, cylindrical, 67.5–105 × 7.5–11.5 µm (av. 82.9 × 9.4 µm, n = 60), broadly rounded at the apex, with a pronounced non-amyloid apical annulus, short-stalked (3.5–11.5 µm long), with 8 ascospores. Ascospores ellipsoid to oblong, smooth, pale brown, with 3 transverse and 1–2 vertical septa, 10–15 × 5–9 µm (av. 12.8 × 7.0 µm, n = 60), l/w 1.4–2.4 (av. 1.8, n = 60).</p><fig id="F5" position="float" orientation="portrait"><object-id xmlns:xlink="http://www.w3.org/1999/xlink" content-type="doi" xlink:type="simple">10.3897/mycokeys.86.78989.figure5</object-id><object-id xmlns:xlink="http://www.w3.org/1999/xlink" content-type="arpha" xlink:type="simple">2DD7BA03-8C58-516C-A0E8-74CAD915D05A</object-id><label>Figure 5.</label><caption><p><italic><tp:taxon-name><tp:taxon-name-part taxon-name-part-type="genus" reg="Thyridium">Thyridium</tp:taxon-name-part><tp:taxon-name-part taxon-name-part-type="species" reg="punctulatum">punctulatum</tp:taxon-name-part></tp:taxon-name></italic> (<bold>A–N, Q, R</bold> KT 3905 = <named-content xmlns:xlink="http://www.w3.org/1999/xlink" content-type="dwc:institutional_code" xlink:type="simple">HHUF</named-content> 30649 <bold>O, P</bold> YAM 21851 <bold>S, T, W–AB</bold> culture KT 1015 = JCM 13159 = MAFF 239669 <bold>U, V, AC–AK</bold> culture KT 3905 = MAFF 247510) <bold>A–R</bold> sexual morph <bold>A, B</bold> appearance of stromata on substrate <bold>C, D</bold> ascomata in longitudinal section <bold>E</bold> ostiolar neck of ascoma <bold>F</bold> paraphyses <bold>G</bold> ascomatal wall <bold>H–J</bold> asci <bold>K</bold> apex of ascus <bold>L</bold> stipe of ascus <bold>M–Q</bold> ascospores <bold>R</bold> germinating ascospore <bold>S–AD</bold> coelomycetous asexual morph <bold>S–V</bold> conidiomata in culture <bold>W</bold> conidioma in longitudinal section <bold>X</bold> conidiomatal wall <bold>Y</bold> setose hyphae of conidiomata <bold>Z, AA</bold> conidiophores <bold>AB</bold> phialides <bold>AC, AD</bold> conidia <bold>AE–AK</bold> hyphomycetous synasexual morph <bold>AE</bold> conidiophore <bold>AF</bold> slimy head <bold>AG</bold> phialide <bold>AH–AJ</bold> conidia <bold>AK</bold> chlamydospores. Scale bars: 1 mm (<bold>A, S</bold>); 500 µm (<bold>B</bold>); 100 µm (<bold>C, W</bold>); 50 µm (<bold>D</bold>); 10 µm (<bold>E–J, L, R, X–AA, AE, AF</bold>); 5 µm (<bold>K, M–Q, AB–AD, AG–AK</bold>); 200 µm (<bold>T–V</bold>).</p></caption><graphic xmlns:xlink="http://www.w3.org/1999/xlink" xlink:href="mycokeys-86-147-g005.jpg" position="float" orientation="portrait" xlink:type="simple" id="oo_640747.jpg"><uri content-type="original_file" xlink:type="simple">https://binary.pensoft.net/fig/640747</uri></graphic></fig></tp:treatment-sec><tp:treatment-sec sec-type="Asexual morph (nature)" id="SECID0EQ5AK"><title>Asexual morph (nature).</title><p>Not observed.</p></tp:treatment-sec><tp:treatment-sec sec-type="Asexual morph (culture)" id="SECID0EV5AK"><title>Asexual morph (culture).</title><p>Coelomycetous asexual morph: Conidiomata pycnidial, single to grouped, superficial, globose to subglobose, 100–250 µm high, 170–620 µm diam., composed of polygonal to prismatic, 3.5–7.5 × 2.5–4 µm cells, often becoming cup-shaped when mature, surrounded by setose hyphae. Setose hyphae erect, usually unbranched, septate, up to 225 µm long, 1.5–2.5 µm wide, pale brown. Conidiophores hyaline, thin-walled, simple or irregularly branched, with branches bearing a group of 2–5 phialides terminally. Phialides swollen at the base, tapering at the tip, 7–20 × 1–3 µm, hyaline. Conidia ellipsoidal to obovoid, with a slightly apiculate base, hyaline, smooth-walled, in slimy masses, 2–3.5 × 1–2 µm (av. 2.9 × 1.4 µm, n = 50). Hyphomycetous synasexual morph: Conidiophores micronematous, mononematous, hyaline, thin-walled, simple or irregularly branched, with branches bearing a group of 2–3 phialides terminally. Phialides swollen at the base, tapering at the tip, hyaline, 3–9 × 1–2 µm. Adelophialide absent. Conidia ellipsoidal to allantoid, hyaline, smooth-walled, in slimy heads, 2.5–8 × 1–3 µm (av. 4.3 × 1.6 µm, n = 87). Chlamydospores rarely present, solitary or chained, 4–5.5 µm diam., hyaline to pale brown.</p></tp:treatment-sec><tp:treatment-sec sec-type="description" id="SECID0E15AK"><title>Culture characteristics.</title><p>Colonies on <abbrev xmlns:xlink="http://www.w3.org/1999/xlink" xlink:title="malt extract agar" id="ABBRID0EA6AK" xlink:type="simple">MEA</abbrev> at 25 °C attained 31–32 mm diam. after a week in the dark, granulose, whitish. On <abbrev xmlns:xlink="http://www.w3.org/1999/xlink" xlink:title="oatmeal agar" id="ABBRID0EE6AK" xlink:type="simple">OA</abbrev> attained 38–39 mm diam., granulose, whitish. On <abbrev xmlns:xlink="http://www.w3.org/1999/xlink" xlink:title="potato dextrose agar" id="ABBRID0EI6AK" xlink:type="simple">PDA</abbrev> attained 35–36 mm diam., whitish to buff (45) (Fig. <xref ref-type="fig" rid="F6">6C</xref>).</p><fig id="F6" position="float" orientation="portrait"><object-id xmlns:xlink="http://www.w3.org/1999/xlink" content-type="doi" xlink:type="simple">10.3897/mycokeys.86.78989.figure6</object-id><object-id xmlns:xlink="http://www.w3.org/1999/xlink" content-type="arpha" xlink:type="simple">BD43A91D-643F-5015-A3B3-1093EA1DDD56</object-id><label>Figure 6.</label><caption><p>Colony characters of <italic><tp:taxon-name><tp:taxon-name-part taxon-name-part-type="genus" reg="Thyridium">Thyridium</tp:taxon-name-part></tp:taxon-name></italic> species used in this study on <abbrev xmlns:xlink="http://www.w3.org/1999/xlink" xlink:title="malt extract agar" id="ABBRID0E66AK" xlink:type="simple">MEA</abbrev> (bottom right), <abbrev xmlns:xlink="http://www.w3.org/1999/xlink" xlink:title="oatmeal agar" id="ABBRID0EDABK" xlink:type="simple">OA</abbrev> (bottom left) and <abbrev xmlns:xlink="http://www.w3.org/1999/xlink" xlink:title="potato dextrose agar" id="ABBRID0EHABK" xlink:type="simple">PDA</abbrev> (upper) within 1 week at 25 °C in the dark <bold>A</bold><italic><tp:taxon-name><tp:taxon-name-part taxon-name-part-type="genus" reg="Thyridium">T.</tp:taxon-name-part><tp:taxon-name-part taxon-name-part-type="species" reg="flavostromatum">flavostromatum</tp:taxon-name-part></tp:taxon-name></italic> (culture KT 3891 = MAFF 247509) <bold>B</bold><italic><tp:taxon-name><tp:taxon-name-part taxon-name-part-type="genus" reg="Thyridium">T.</tp:taxon-name-part><tp:taxon-name-part taxon-name-part-type="species" reg="pluriloculosum">pluriloculosum</tp:taxon-name-part></tp:taxon-name></italic> (culture KT 3803 = MAFF 247508) <bold>C</bold><italic><tp:taxon-name><tp:taxon-name-part taxon-name-part-type="genus" reg="Thyridium">T.</tp:taxon-name-part><tp:taxon-name-part taxon-name-part-type="species" reg="punctulatum">punctulatum</tp:taxon-name-part></tp:taxon-name></italic> (culture KT 3905 = MAFF 247510). Scale bars: 3 cm (<bold>A–C</bold>).</p></caption><graphic xmlns:xlink="http://www.w3.org/1999/xlink" xlink:href="mycokeys-86-147-g006.jpg" position="float" orientation="portrait" xlink:type="simple" id="oo_640748.jpg"><uri content-type="original_file" xlink:type="simple">https://binary.pensoft.net/fig/640748</uri></graphic></fig></tp:treatment-sec><tp:treatment-sec sec-type="Other specimen examined" id="SECID0EZBBK"><title>Other specimen examined.</title><p>Japan, Iwate, Morioka, Ueda, Campus of Iwate University, on dead culms of <italic><tp:taxon-name><tp:taxon-name-part taxon-name-part-type="genus" reg="Phyllostachys">Phyllostachys</tp:taxon-name-part><tp:taxon-name-part taxon-name-part-type="species" reg="pubescens">pubescens</tp:taxon-name-part></tp:taxon-name></italic>, 17 February 2003, K. Tanaka and Y. Harada, KT 1015 (<named-content xmlns:xlink="http://www.w3.org/1999/xlink" content-type="dwc:institutional_code" xlink:type="simple">HHUF</named-content> 29350), living culture JCM 13159 = MAFF 239669.</p></tp:treatment-sec><tp:treatment-sec sec-type="notes" id="SECID0EPCBK"><title>Notes.</title><p>This species has been described from <tp:taxon-name><tp:taxon-name-part taxon-name-part-type="genus" reg="Phyllostachys">Phyllostachys</tp:taxon-name-part><tp:taxon-name-part taxon-name-part-type="species" reg="nigra">nigra</tp:taxon-name-part><tp:taxon-name-part taxon-name-part-type="infraspecific-rank">var.</tp:taxon-name-part><tp:taxon-name-part taxon-name-part-type="variety" reg="henonis">henonis</tp:taxon-name-part></tp:taxon-name>, as a species of <italic><tp:taxon-name><tp:taxon-name-part taxon-name-part-type="genus" reg="Pleospora">Pleospora</tp:taxon-name-part></tp:taxon-name></italic> (<tp:taxon-name><tp:taxon-name-part taxon-name-part-type="class">Dothideomycetes</tp:taxon-name-part></tp:taxon-name>; <xref ref-type="bibr" rid="B21">Hino 1961</xref>). Our phylogenetic analysis (Fig. <xref ref-type="fig" rid="F1">1</xref>) shows that this species is a member of the genus <italic><tp:taxon-name><tp:taxon-name-part taxon-name-part-type="genus" reg="Thyridium">Thyridium</tp:taxon-name-part></tp:taxon-name></italic> (<tp:taxon-name><tp:taxon-name-part taxon-name-part-type="class">Sordariomycetes</tp:taxon-name-part></tp:taxon-name>). The morphological features of this species are consistent with those of the genus <italic><tp:taxon-name><tp:taxon-name-part taxon-name-part-type="genus" reg="Thyridium">Thyridium</tp:taxon-name-part></tp:taxon-name></italic>, including immersed to erumpent, single to grouped, perithecial ascomata with a cylindrical ostiolar neck, unitunicate asci and muriform, pigmented ascospores (<xref ref-type="bibr" rid="B17">Eriksson and Yue 1989</xref>). Therefore, we propose a new combination, <italic><tp:taxon-name><tp:taxon-name-part taxon-name-part-type="genus" reg="Thyridium">T.</tp:taxon-name-part><tp:taxon-name-part taxon-name-part-type="species" reg="punctulatum">punctulatum</tp:taxon-name-part></tp:taxon-name></italic>, for <italic><tp:taxon-name><tp:taxon-name-part taxon-name-part-type="genus" reg="Pleospora">Pleospora</tp:taxon-name-part><tp:taxon-name-part taxon-name-part-type="species" reg="punctulata">punctulata</tp:taxon-name-part></tp:taxon-name></italic>.</p></tp:treatment-sec><tp:treatment-sec><!--Section generated to contain objects referenced in tp:taxon-treatment.--><fig id="F1" position="float" orientation="portrait"><object-id xmlns:xlink="http://www.w3.org/1999/xlink" content-type="doi" xlink:type="simple">10.3897/mycokeys.86.78989.figure1</object-id><object-id xmlns:xlink="http://www.w3.org/1999/xlink" content-type="arpha" xlink:type="simple">73B5F289-703B-5BA5-B955-B6638AC41DCC</object-id><label>Figure 1.</label><caption><p>Maximum-likelihood tree of <tp:taxon-name><tp:taxon-name-part taxon-name-part-type="class">Sordariomycetes</tp:taxon-name-part></tp:taxon-name> based on combined <abbrev xmlns:xlink="http://www.w3.org/1999/xlink" xlink:title="large subunit nuclear ribosomal DNA" id="ABBRID0EZCDI" xlink:type="simple">LSU</abbrev>, <italic><abbrev xmlns:xlink="http://www.w3.org/1999/xlink" xlink:title="RNA polymerase II subunit" id="ABBRID0E5CDI" xlink:type="simple">rpb2</abbrev></italic> and <italic><abbrev xmlns:xlink="http://www.w3.org/1999/xlink" xlink:title="translation elongation factor 1-alpha" id="ABBRID0EDDDI" xlink:type="simple">tef1</abbrev></italic> sequence. <abbrev xmlns:xlink="http://www.w3.org/1999/xlink" xlink:title="maximum-likelihood" id="ABBRID0EHDDI" xlink:type="simple">ML</abbrev> bootstrap proportion (<abbrev xmlns:xlink="http://www.w3.org/1999/xlink" xlink:title="bootstrap proportion" id="ABBRID0ELDDI" xlink:type="simple">BP</abbrev>) greater than 70% and Bayesian posterior probabilities (<abbrev xmlns:xlink="http://www.w3.org/1999/xlink" xlink:title="posterior probabilities" id="ABBRID0EPDDI" xlink:type="simple">PP</abbrev>) above 0.95 are presented at the nodes as <abbrev xmlns:xlink="http://www.w3.org/1999/xlink" xlink:title="maximum-likelihood" id="ABBRID0ETDDI" xlink:type="simple">ML</abbrev><abbrev xmlns:xlink="http://www.w3.org/1999/xlink" xlink:title="bootstrap proportion" id="ABBRID0EXDDI" xlink:type="simple">BP</abbrev>/Bayesian <abbrev xmlns:xlink="http://www.w3.org/1999/xlink" xlink:title="posterior probabilities" id="ABBRID0E2DDI" xlink:type="simple">PP</abbrev> and a node not present in the Bayesian analysis is shown with ‘x’. A hyphen (‘-’) indicates values lower than 70% <abbrev xmlns:xlink="http://www.w3.org/1999/xlink" xlink:title="bootstrap proportion" id="ABBRID0E6DDI" xlink:type="simple">BP</abbrev> or 0.95 <abbrev xmlns:xlink="http://www.w3.org/1999/xlink" xlink:title="posterior probabilities" id="ABBRID0EDEDI" xlink:type="simple">PP</abbrev>. Ex-holotype, isotype, paratype and epitype strains are shown in bold and the newly obtained sequences are shown in red. Strains previously described as <italic><tp:taxon-name><tp:taxon-name-part taxon-name-part-type="genus" reg="Phialemoniopsis">Phialemoniopsis</tp:taxon-name-part></tp:taxon-name></italic> species are marked with a blue circle. The scale bar represents nucleotide substitutions per site.</p></caption><graphic xmlns:xlink="http://www.w3.org/1999/xlink" xlink:href="mycokeys-86-147-g001.jpg" position="float" orientation="portrait" xlink:type="simple" id="oo_640743.jpg"><uri content-type="original_file" xlink:type="simple">https://binary.pensoft.net/fig/640743</uri></graphic></fig></tp:treatment-sec><ref-list><ref id="B21"><mixed-citation xmlns:xlink="http://www.w3.org/1999/xlink" xlink:type="simple"><person-group><name name-style="western"><surname>Hino</surname><given-names>I</given-names></name></person-group> (<year>1961</year>) Icones fungorum bambusicolorum japonicorum. The Fuji Bamboo Garden, Gotenba.</mixed-citation></ref><ref id="B17"><mixed-citation xmlns:xlink="http://www.w3.org/1999/xlink" xlink:type="simple"><person-group><name name-style="western"><surname>Eriksson</surname><given-names>OE</given-names></name><name name-style="western"><surname>Yue</surname><given-names>J-Z</given-names></name></person-group> (<year>1989</year>) <article-title>An amended description and disposition of the genus <italic><tp:taxon-name><tp:taxon-name-part taxon-name-part-type="genus">Thyridium</tp:taxon-name-part></tp:taxon-name></italic>.</article-title><source>Systema Ascomycetum</source><volume>8</volume>: <fpage>9</fpage>–<lpage>16</lpage>.</mixed-citation></ref></ref-list></tp:taxon-treatment>
